# Supplementary material for: Signal Recognition Particle Suppressor Screening Reveals the Regulation of Membrane Protein Targeting by the Translation Rate
Source: mBio. 2021 Jan 12;12(1):e02373-20. doi: 10.1128/mBio.02373-20 (PMC7844537; doi:10.1128/mBio.02373-20)
Supplement: DATA SET S1 [file mBio.02373-20-sd001.xlsx]

## Sheet: Legend
DATA SET S1 Strains, plasmids and primers used in this study.
(A) Strains and plasmids used in this study.
(B) Primers used in this study.

## Sheet: S1A
Escherichia coli strain	Relevant genotype	Reference	Construction note
MG1655	K-12 F- λ- rph-1	1
MC4100	F- araD139 ∆(argF-lac)U169 rpsL150 relA1 thi fib5301 deoC1 ptsF25 rbsR	2
WAM113	MC4100 ara+ ffh::kan-1 λ(Para-ffh Apr)	3
HDB51	WAM113 secB+ zic-4901::Tn10	4
MY1410	MG1655 ffh::Cmr, pKDFB	This study	Constructed by transformation of the following temperature-sensitive plasmid pKDFB, and the full ffh coding region was replaced with selective marker cat gene using the lambda-Red recombination method (Datsenko et al. 2000)
MY1506	MG1655 ffh:: Cmr , infBM454RinfCP100S	This study	Constructed by SRP suppressor selection
MY1512	MG1655 ffh:: Cmr , rpsCW22R	This study	Constructed by SRP suppressor selection
MY1506F	MY1506, pTrc99K-Ffh	This study	Constructed by transformation of the following plasmid pTrc99a-Ffh into MY1506
MY1506FBC	MY1506F,infBWTinfCWT	This study	Constructed by Cas9 genome editing approach (Zhao et al. 2016) using the following plamid Cas9-infB and Cas9-infC
MY1512F	MY1512, pTrc99K-Ffh	This study	Constructed by transformation of the following plasmid pTrc99a-Ffh into MY1512
MY1512FR	MY1512F, rpsCWT	This study	Constructed by Cas9 genome editing approach (Zhao et al. 2016) using the following plamid Cas9-rpsC
MY1506△cat	MY1506,△cat	This study	Constructed by Cas9 genome editing approach (Zhao et al. 2016) using the following plamid Cas9-cat
MY1512△cat	MY1512, △cat	This study	Constructed by Cas9 genome editing approach (Zhao et al. 2016) using the following plamid Cas9-cat
MG1655△lacZ	MG1655, △lacZ	This study	Constructed by Cas9 genome editing approach (Zhao et al. 2016) using the following plamid Cas9-lacZ
MY1506△lacZ△cat	MY1506, △lacZ△cat	This study	Constructed by Cas9 genome editing approach (Zhao et al. 2016) using the following plamid Cas9-lacZ and Cas9-cat
MY1512△lacZ△cat	MY1512, △lacZ△cat	This study	Constructed by Cas9 genome editing approach (Zhao et al. 2016) using the following plamid Cas9-lacZ and Cas9-cat
Plasmid	Relevant genotype	Reference	Construction note
pKD46	OripSC101 araC PBAD, harbors λ Red recombination genes(γ, β, and exo), Apr	5
pWM91	Sucrose-based counterselectable vector, SacB, Sucr	6
pRed_Cas9_△poxB300	OrirepA101, exo,bet,gam,arabinose operon,Cas9, gRNA, Apr	7
pJH29	OripBBR322 lacIq Ptac, Cmr	4
pEspP-PSBT	pJH29, Ptac-espP, PSBT-FLAG, Cmr	8
pTrc99A	OripBR322 lacIq Ptrc, Ampr	9
pKUT15-fusA-lacZa	OriSC101 lacIq Plac-fusA-lacZα, Ptet-lacZω, Gmr	10
pMA5	PHpaⅡ, Apr, Kmr	Lab stock
pDG	pDL, gfp,Cmr	Lab stock
pKDFB	pKD46, ParaBAD-ffh, PsacB-sacB, Kmr	This study	Constructed by Gibson assembly of PCR products of the following five primer/template pairs: 1. RepA-F + RepA-R from pKD465; 2. Kan-F + Kan-R from pMA5;3. araC-F + araC-R from pKD46; 4. pKDFB-Ffh-F + pKDFB-Ffh-R frorm MG1655 chromosomal DNA; 5.SacB-F + SacB-R from pWM91.
pTrc99K	pTrc99A, Ptrc, Kmr	This study	Constructed by Gibson assembly of PCR products of the following two primer/template pairs: 1. pTrc99A-Kan-F + pTrc99A-Kan-R from pMA5; 2.pTrc99A-vector-F + pTrc99A-vector-R from pTrc99A.
pTrc99K-Ffh	pTrc99K, Ptrc-ffh	This study	Constructed by Gibson assembly of PCR products of the following two primer/template pairs: 1. pTvector1-F+ pTvector1-R from pTrc99A; 2. Ffh2-F + Ffh2-R from MG1655 chromosomal DNA.
Cas9-infB	pRed_Cas9_∆poxB300, homologous arms of infB	This study	Constructed by Gibson assembly of PCR products of the following four primer/template pairs: 1. V1-Cas9-F + V1-infB-R from pRed_Cas9_∆poxB300; 2. V2-infB-F + V2-Cas9-R from pRed_Cas9_∆poxB300;3. infB-UP-F + infB-UP-R from MG1655 chromosomal DNA; 4. infB-DN-F + infB-DN-R from MG1655 chromosomal DNA
Cas9-infC	pRed_Cas9_∆poxB300, homologous arms of infC	This study	Constructed by Gibson assembly of PCR products of the following four primer/template pairs: 1. V1-Cas9-F + V1-infC-R from pRed_Cas9_∆poxB300; 2. V2-infC-F + V2-Cas9-R from pRed_Cas9_∆poxB300;3. infC-UP-F + infC-UP-R from MG1655 chromosomal DNA; 4. infC-DN-F + infC-DN-R from MG1655 chromosomal DNA
Cas9-rpsC	pRed_Cas9_∆poxB300, homologous arms of rpsC	This study	Constructed by Gibson assembly of PCR products of the following four primer/template pairs: 1. V1-Cas9-F + V1-rpsC-R from pRed_Cas9_∆poxB300; 2. V2-rpsC-F + V2-Cas9-R from pRed_Cas9_∆poxB300;3. rpsC-UP-F + rpsC-UP-R from MG1655 chromosomal DNA; 4. rpsC-DN-F + rpsC-DN-R from MG1655 chromosomal DNA
Cas9-lacZ	pRed_Cas9_∆poxB300, homologous arms of lacZ	This study	Constructed by Gibson assembly of PCR products of the following four primer/template pairs: 1. V1-Cas9-F + V1-lacZ-R from pRed_Cas9_∆poxB300; 2. V2-lacZ-F + V2-Cas9-R from pRed_Cas9_∆poxB300;3. lacZ-UP-F + lacZ-UP-R from MG1655 chromosomal DNA; 4. lacZ-DN-F +lacZ-DN-R from MG1655 chromosomal DNA
Cas9-cat	pRed_Cas9_∆poxB300, homologous arms of cat	This study	Constructed by Gibson assembly of PCR products of the following four primer/template pairs: 1. V1-Cas9-F + V1-cat-R from pRed_Cas9_∆poxB300; 2. V2-cat-F + V2-Cas9-R from pRed_Cas9_∆poxB300;3. cat-UP-F + cat-UP-R from MY1506 chromosomal DNA; 4. cat-DN-F +cat-DN-R from MY1506 chromosomal DNA
pJH30-EspP-PSBT	pEspP-PSBT, lac operon replaced with araC operon, Apr	This study	Constructed by Gibson assembly of PCR products of the following four primer/template pairs: 1. pJH30-V1-F + pJH30-V1-R from pEspP-PSBT; 2. araC-F + araC-R from Cas9-infB; 3. pJH30-V2-F + pJH30-V2-R from pEspP-PSBT; 4. AmpR-F + AmpR-R ffrom Cas9-infB
pJH30-IF2WT	pJH30-EspP-PSBT, infB	This study	Constructed by Gibson assembly of PCR products of the following two primer/template pairs: 1. pJH30-F + pJH30-R from pJH30-EspP-PSBT; 2. 30-infB-F + 30-infB-R from MG1655 chromosomal DNA
pJH30-IF3WT	pJH30-IF2WT, infC	This study	Constructed by Gibson assembly of PCR products of the following two primer/template pairs: 1. pJH30-F + pJH30-R from pJH30-EspP-PSBT; 2. 30-infC-F + 30-infC-R from MG1655 chromosomal DNA
pJH30-RS3WT	pJH30-IF2WT, rpsC	This study	Constructed by Gibson assembly of PCR products of the following two primer/template pairs: 1. pJH30-F + pJH30-R from pJH30-EspP-PSBT; 2. 30-rpsC-F + 30-rpsC-R from MG1655 chromosomal DNA
pJH30-IF2M454R	pJH30-IF2WT, infBM454R	This study	Constructed by Gibson assembly of PCR products of the following two primer/template pairs: 1. pJH30-F + pJH30-R from pJH30-EspP-PSBT; 2. 30-infB-F + 30-infB-R from MY1506 chromosomal DNA
pJH30-IF3P100S	pJH30-IF2, infCP100S	This study	Constructed by Gibson assembly of PCR products of the following two primer/template pairs: 1. pJH30-F + pJH30-R from pJH30-EspP-PSBT; 2. 30-infC-F + 30-infC-R from MY1506 chromosomal DNA
pJH30-RS3W22R	pJH30-IF2, rpsCW22R	This study	Constructed by Gibson assembly of PCR products of the following two primer/template pairs: 1. pJH30-F + pJH30-R from pJH30-EspP-PSBT; 2. 30-rpsC-F + 30-rpsC-R from MY1512 chromosomal DNA
pKUT15-lacZα	pKUT15, Plac-lacZα, Ptet-lacZω	This study	Constructed by Gibson assembly of PCR products of the following three primer/template pairs: 1. pKUT15-V1-F + pKUT15-V1-R from pKUT15-fusA-lacZα; 2. pKUT15-V2-F + pKUT15-V2-R from pKUT15-fusA-lacZα; 3. Term-F + lacZa-R2 from pKUT15-fusA-lacZα
pKUT15-msbA-lacZα	pKUT15, Plac-msbA-lacZα, Ptet-lacZω	This study	Constructed by inserting a fragement amplified from MG1655 chromosomal DNA into the NotI/XhoI site of pKUT15-fusA-lacZα with the following primers: MsbA-F + MsbA-R
pKUT15-dcuS-lacZα	pKUT15, Plac-dcuS-lacZα, Ptet-lacZω	This study	Constructed by inserting a fragement amplified from MG1655 chromosomal DNA into the NotI/XhoI site of pKUT15-fusA-lacZα with the following primers: DcuS-F + DcuS-R
pKUT15-fieF-lacZα	pKUT15, Plac-fieFS-lacZα, Ptet-lacZω	This study	Constructed by inserting a fragement amplified from MG1655 chromosomal DNA into the NotI/XhoI site of pKUT15-fusA-lacZα with the following primers: FieF-F + FieF-R
pKUT15-sstT-lacZα	pKUT15, Plac-sstT-lacZα, Ptet-lacZω	This study	Constructed by inserting a fragement amplified from MG1655 chromosomal DNA into the NotI/XhoI site of pKUT15-fusA-lacZα with the following primers: SstT-F + SstT-R
pKUT15-potB-lacZα	pKUT15, Plac-potB-lacZα, Ptet-lacZω	This study	Constructed by overlap extension PCR of two fragements (As LacZ activity of fusion protein PotB-lacZa was very low, we enlarged the C-terminal of PotB by C-terminal of protein Dcus, which did not influence the elongtaion rate.) : 1. DC-F+DC-R from pKUt15-dcuS-lacZa; 2. PotB-F+PotB-R from MG1655 chromosomal DNA. Then fragement potBD was inserted a fragement amplified from into the NotI/XhoI site o…
pJH29-DcuS-GFP-His8	pJH29, Ptac-dcuS-gfp-his8	This study	Constructed by Gibson assembly of PCR products of the following three primer/template pairs: 1. 29-vector-his-F+pJH29-R2 from pEspP-PSBT; 2. DcuS-GFP-F+DcuS-GFP-R from MG1655 chromosomal DNA; 3: GFP-His-F+GFP-His-R from pDG
pJH29-FieF-GFP-His8	pJH29, Ptac-fieF-gfp-his8	This study	Constructed by Gibson assembly of PCR products of the following three primer/template pairs: 1. 29-vector-his-F+pJH29-R2 from pEspP-PSBT; 2. FieF-GFP-F+FieF-GFP-R from MG1655 chromosomal DNA; 3: GFP-His-F+GFP-His-R from pDG
pJH29-SstT-GFP-His8	pJH29, Ptac-sstT-gfp-his8	This study	Constructed by Gibson assembly of PCR products of the following three primer/template pairs: 1. 29-vector-his-F+pJH29-R2 from pEspP-PSBT; 2. SstT-GFP-F+SstT-GFP-R from MG1655 chromosomal DNA; 3: GFP-His-F+GFP-His-R from pDG
pJH29-PotB-GFP-His8	pJH29, Ptac-potB-gfp-his8	This study	Constructed by Gibson assembly of PCR products of the following three primer/template pairs: 1. 29-vector-his-F+pJH29-R2 from pEspP-PSBT; 2. PotB-GFP-F+PotB-GFP-R from MG1655 chromosomal DNA; 3: GFP-His-F+GFP-His-R from pDG
pJH29-SstTloop41-GFP-His8	pJH29, Ptac-sstTloop41-gfp-his8	This study	Constructed by Gibson assembly of PCR products of the following two primer/template pairs: 1. M-F+Sloop41-R from pJH29-SstTloop31-GFP-His8; 2. Sloop41-F+M-R from pJH29-SstTloop31-GFP-His8
pJH29-SstT2TMDs-GFP-His8	pJH29, Ptac-sstT2TMDs-gfp-his8	This study	Constructed by Gibson assembly of PCR products of the following two primer/template pairs: 1. M-F+STMD2-R from pJH29-SstT-GFP-His8; 2. STMD-F+M-R from pJH29-SstT-GFP-His8
pJH29-PotBloop41-GFP-His8	pJH29, Ptac-potBloop41-gfp-his8	This study	Constructed by Gibson assembly of PCR products of the following two primer/template pairs: 1. M-F+PotBloop41-R from pJH29-PotB-GFP-His8; 2. PotBloop41-F+M-R from pJH29-PotB-GFP-His8
pJH29-PotB4TMDs-GFP-His8	pJH29, Ptac-potB4TMDs-gfp-his8	This study	Constructed by Gibson assembly of PCR products of the following two primer/template pairs: 1. M-F+PotB4TMDs-R from pJH29-PotB-GFP-His8; 2. LGFP-F+M-R from pJH29-PotB-GFP-His8
pJH29-SstT4L/8A-GFP-His8	pJH29, Ptac-sstT4L/8A-gfp-his8	This study	Constructed by Gibson assembly of PCR products of the following two primer/template pairs: 1. M-F+S4L-R from pJH29-SstT-GFP-His8; 2. S4L-F+M-R from pJH29-SstT-GFP-His8
pJH29-SstT6L/6A-GFP-His8	pJH29, Ptac-sstT6L/6A-gfp-his8	This study	Constructed by Gibson assembly of PCR products of the following two primer/template pairs: 1. M-F+S6L-R from pJH29-SstT-GFP-His8; 2. S6L-F+M-R from pJH29-SstT-GFP-His8
pJH29-SstT8L/4A-GFP-His8	pJH29, Ptac-sstT8L/4A-gfp-his8	This study	Constructed by Gibson assembly of PCR products of the following two primer/template pairs: 1. M-F+S8L-R from pJH29-SstT-GFP-His8; 2. S8L-F+M-R from pJH29-SstT-GFP-His8
pJH29-SstT10L/2A-GFP-His8	pJH29, Ptac-sstT10L/2A-gfp-his8	This study	Constructed by Gibson assembly of PCR products of the following two primer/template pairs: 1. M-F+S10L-R from pJH29-SstT-GFP-His8; 2. S10L-F+M-R from pJH29-SstT-GFP-His8
pJH29-SstT12L-GFP-His8	pJH29, Ptac-sstT12L-gfp-his8	This study	Constructed by Gibson assembly of PCR products of the following two primer/template pairs: 1. M-F+S12L-R from pJH29-SstT-GFP-His8; 2. S12L-F+M-R from pJH29-SstT-GFP-His8
References
1. Blattner FR, Plunkett G 3rd, Bloch CA, Perna NT, Burland V, Riley M, Collado-Vides J, Glasner JD, Rode CK, Mayhew GF, Gregor J, Davis NW, Kirkpatrick HA, Goeden MA, Rose DJ, Mau B, Shao Y.1997. The Complete Genome Sequence of Escherichia Coli K-12. Science 277: 1453-1462. doi:10.1126/science.277.5331.1453.
2. Peters JE, Thate TE, Craig NL.2003. Definition of the Escherichia coli MC4100 genome by use of a DNA array. J Bacteriol 185: 2017-2021.doi: 10.1128/jb.185.6.2017-2021.2003
3. Phillips GJ, Silhavy TJ. 1992. The E. coli ffh gene is necessary for viability and efficient protein export. Nature 359: 744-746. doi: 10.1038/359744a0.
4. Lee H C, Bernstein HD. 2001. The targeting pathway of Escherichia coli presecretory and integral membrane proteins is specified by the hydrophobicity of the targeting signal. Proc. Natl. Acad. Sci. USA 98:3471-3476. doi: 10.1073/pnas.051484198.
5. Datsenko KA, Wanner BL. 2000. One-step inactivation of chromosomal genes in Escherichia coli K-12 using PCR products. Proc Natl Acad Sci USA 97:6640-6645. doi: 10.1073/pnas.120163297.
6. Metcalf WW, Jiang W, Daniels LL, Kim SK, Haldimann A, Wanner BL. 1996. Conditionally replicative and conjugative plasmids carrying lacZ alpha for cloning, mutagenesis, and allele replacement in bacteria. Plasmid 35:1-13. doi:10.1006/plas.1996.0001
7. Zhao D, Yuan S, Xiong B, Sun H, Ye L. Li J, Zhang X, Bi C. 2016. Development of a fast and easy method for Escherichia coli genome editing with CRISPR/Cas9. Microb Cell Fact 15: 205. doi: 10.1186/s12934-016-0605-5.
8. Zhang, D. & Shan, S. O. Translation elongation regulates substrate selection by the signal recognition particle. J Biol Chem 287: 7652-7660 (2012).
9. Amann E, Ochs B, Abel KJ. 1988. Tightly regulated tac promoter vectors useful for the expression of unfused and fused proteins in Escherichia coli. Gene 69:301-315. doi:10.1016/0378-1119(88)90440-4.
10. Dai X, Zhu M, Warren M, Balakrishnan R, Okano H, Williamson JR, Fredrick K, Hwa T. 2018. Slowdown of Translational Elongation in Escherichia coli under Hyperosmotic Stress. mBio 9:e02375-17. doi:10.1128/mBio.02375-17

## Sheet: S1B
Name	Sequence 5'-3'
RepA-F	CCATGGGTATGGACAGTTTTCCCTT
RepA-R	CTGTCAGACCAAGTTTACTCATATATACTTTAGATTGATTTAAAACT
Kan-F	GAGTAAACTTGGTCTGACAGTTAGAAAAACTCATCGAGCATCAAATGAAACTGCA
Kan-R	CTTCCTGTTTTTGCTCACATGAGCCATATTCAACGGGAAACG
arac-F	GTGAGCAAAAACAGGAAGGCAAAATG
araC-R	TCGGTTAAATTATCAAACATTTTTTATAACCTCCTTAGAGCTCGAATTCC
pKDFB-Ffh-F	CTCTAAGGAGGTTATAAAAAATGTTTGATAATTTAACCGATCGTTTGTCGCG
pKDFB-Ffh-R	CTGTCAGACCAAGTTTACTCATATATACTTTAGATTGATTTAAAACT
SacB-F	GTTTGTGCCAATACCAGTAGTTATTTGTTAACTGTTAATTGTCCTTGTTCAAGGATGC
SacB-R	AAAACTGTCCATACCCATGGACCCATCACATATACCTGCCG
pTrc99A-Kan-F	ATAATATTGAAAAAGGAAGAGTATGAGCCATATTCAACGGGA
pTrc99A-Kan-R	TGAGTAAACTTGGTCTGACAGTTAGAAAAACTCATCGAGCATC
pTrc99A-vector-F	CTGTCAGACCAAGTTTACTCAT
pTrc99A-vector-R	ACTCTTCCTTTTTCAATATTATTG
pTvector1-F	CCCAGGCTTCCCTGGTCGCTAAGATCCTCTAGAGTCGACCT
pTvector1-R	GATCGGTTAAATTATCAAACATGAGCTCGAATTCCATGGTCT
Ffh2-F	ATGTTTGATAATTTAACCGATCG
Ffh2-R	TTAGCGACCAGGGAAGCCT
V1-cas9-F	TGAATGGAAGCTTGGATTCTC
V1-infB-R	GGTTGTTGCTGCCGACGACGGCTAAGATCTGACTCCATAAC
V2-infB-F	CGTCGTCGGCAGCAACAACCGTTTTAGAGCTAGAAATAGCAAG
V2-cas9-R	ACAGGCCCATGGATTCTTCG
infB-UP-F	CGAAGAATCCATGGGCCTGTGCTCGCCATACCTTTACGTAC
infB-UP-R	CGTGGTGCGCAGGCAACGGACATCGTAGTTCTGGTTGTT
infB-DN-F	TCCGTTGCCTGCGCACCACGAGCACGCATTGAAGT
infB-DN-R	AGAATCCAAGCTTCCATTCAATCCTGCGTCGTGAAAACGAG
infC-UP-F	CGAAGAATCCATGGGCCTGTTCCACAGACAGTGCTACTTG
infC-UP-R	GGTTAAGGAAATTAAATTCCGTCCTGGTACAGAT
infC-DN-F	GGAATTTAATTTCCTTAACCTGTATAACTTTTTG
infC-DN-R	AGAATCCAAGCTTCCATTCACAGTCTTAAACAATTGGAGGAAT
V1-infC-R	GGTTAAGGAAATTAAATTCCGCTAAGATCTGACTCCATAAC
V2-infC-F	GGAATTTAATTTCCTTAACCGTTTTAGAGCTAGAAATAGCAAG
rpsC-UP-F	CGAAGAATCCATGGGCCTGTAAGTGATGCTGTCAGCAACC
rpsC-UP-R	TGCGAACACCAAAGAATTCGCTGACAATCTGGACAGCGAT
rpsC-DN-F	GAATTCTTTGGTGTTCGCAAACCAGGTAGAG
rpsC-DN-R	AGAATCCAAGCTTCCATTCACACCAACAAGAAAGCGGCTGT
V1-rpsC-R	ACGGACAGCGATTTTAAAGTACGCTAAGATCTGACTCCATAAC
V2-rpsC-F	GCGTACTTTAAAATCGCTGTCCGTTTTAGAGCTAGAAATAGCAAG
LacZ-UP-F	AGACGAAGAATCCATGGGCCTGTCGCTTGCTGCAACTCTCTC
LacZ-UP-R	AGCTGTTTCCTGTGTGAAATTG
LacZ-DN-F	ACAATTTCACACAGGAAACAGCTGATAACGAGCTCCTGCACT
LacZ-DN-R	GTGAGAATCCAAGCTTCCATTCACCAACGCTTATTACCCAGCT
V1-LacZ-R	AACGACCATGCAGAGGATGATGCGCTAAGATCTGACTCCATAAC
V2-LacZ-F	AGCGCATCATCCTCTGCATGGTCGTTTTAGAGCTAGAAATAGCAAG
cat-UP-F	AGACGAAGAATCCATGGGCCTGTGCAGACCAGCGCAATGAC
cat-UP-R	AAATGGCAAACAAGCCAGGCCGATGTCTCTCGCCTGGGGTG
cat-DN-F	GAGACATCGGCCTGGCTTGTTTGC
cat-DN-R	GTGAGAATCCAAGCTTCCATTCAGACAACAACCTGGTAGAACG
V1-cat-R	AACTATCACCAGCTCACCGTCTTGCTAAGATCTGACTCCATAAC
V2-cat-F	AGCAAGACGGTGAGCTGGTGATAGTTTTAGAGCTAGAAATAGCAAG
pJH30-V1-F	TGACCAAAATCCCTTAACGTG
pJH30-V1-R	TGGCTCGTCAGACCAAGTTTACGATCGTGCTCCTGTCGTTG
araC-F	GTAAACTTGGTCTGACGAGC
araC-R	TCTCAGTTTCAGTATTAATATCC
pJH30-V2-F	GATATTAATACTGAAACTGAGAATGAATAAAATATACTCTC
pJH30-V2-R	CACGGAAATGTTGAATACTCATTTTAGCTTCCTTAGCTCCTG
AmpR-F	ATGAGTATTCAACATTTCCGTG
AmpR-R	CTCACGTTAAGGGATTTTGGTCATTACCAATGCTTAATCAGTGAG
pJH30-F	ATCAGTAAGTTGGCAGCATC
pJH30-R	TCTCAGTTTCAGTATTAATATCC
30-infB-F	GATATTAATACTGAAACTGAGAATGACAGATGTAACGATTAAAAC
30-infB-R	GTGATGCTGCCAACTTACTGATTTAAGCAATGGTACGTTGGATC
30-infC-F	GATATTAATACTGAAACTGAGAATGAAAGGCGGAAAACGAGT
30-infC-R	GTGATGCTGCCAACTTACTGATTTACTGTTTCTTCTTAGGAGC
30-rpsC-F	GATATTAATACTGAAACTGAATGGGTCAGAAAGTACATCCT
30-rpsC-R	GTGATGCTGCCAACTTACTGATTATTTACGGCCTTTACGCTG
pKUT15-V1-F	CTCGAGTGTTTCCTGTGTG
pKUT15-V1-R	TAACATCAAACATCGACCCACGGCGTAACGCGCTTGCTGCTTG
pKUT15-V2-F	CCGTGGGTCGATGTTTGATG
pKUT15-V2-R	CCGCCCTAGACCTAGTTCT
Term-F	CTCTAGAACTAGGTCTAGGGCGGAGCTTTATAAACGCAGAAAGG
lacZa-R2	ATTTCACACAGGAAACACTCGAGATGACCATGATTACGGATTCAC
MsbA-F	AAGGAAAAAAGCGGCCGCCACCACCTTGGCCAAACTGCATTTTGTG
MsbA-R	CCGCTCGAGATGCATAACGACAAAGATCTCT
DcuS-F	AAGGAAAAAAGCGGCCGCCACCACCGACGCCTTCTTTGATAGACT
DcusS-R	CCGCTCGAGATGAGACATTCATTGCCCTAC
FieF-F	AAGGAAAAAAGCGGCCGCCACCACCTGAAAGCATAGACCGTTTACC
FieF-R	CCGCTCGAGATGAATCAATCTTATGGACGG
SstT-F	AAGGAAAAAAGCGGCCGCCACCACCATTACGCAGGGCGCTATTTG
SstT-R	CCGCTCGAGATGACTACGCAACGTTCACC
DC-F	AAGGAAAAAAGCGGCCGCCACCACCCGATTCCACGGCGATGCT
DC-R	CTGAATAAGAAGGTGGAACTCGAAGGTAAGATCAAATCTCCGGTT
PotB-F	TTCGAGTTCCACCTTCTTATTC
PotB-R	CCGCTCGAGATGATTGTCACTATTGTCGGTTG
29-vector-his-F	CATCATCACCACCACCATCATCATTAAATCAGTAAGTTGGCAGCATC
pJH29-R2	ATTAGTCCGCCAGTTCCAC
DcuS-GFP-F	ATATGTGGAACTGGCGGACTAATATGAGACATTCATTGCCCTAC
DcuS-GFP-R	GCTGCCACCTCCACCGCTACCCGATTCCACGGCGATGCT
GFP-His-F	GGTAGCGGTGGAGGTGGCAGCATGAGTAAAGGAGAAGAACTTTT
GFP-His-R	ATGATGGTGGTGGTGATGATGGGAACCTTTGTATAGTTCATCCATGCC
FieF-GFP-F	ATGTGGAACTGGCGGACTAATATGAATCAATCTTATGGACGG
FieF-GFP-R	GCTGCCACCTCCTCTAGAACCTGAAAGCATAGACCGTTTACC
SstT-GFP-F	ATGTGGAACTGGCGGACTAATATGACTACGCAACGTTCACC
SstT-GFP-R	CTGCCACCTCCTCTAGAACCATTACGCAGGGCGCTATTTG
PotB-GFP-F	ATGTGGAACTGGCGGACTAATATGATTGTCACTATTGTCGGT
PotB-GFP-R	GCTGCCACCTCCACCGCTACCTTCGAGTTCCACCTTCTTATTC
M-F	CATTCATGTTGTTGCTCAGGT
PotBloop41-R	ATCGCCACCGCCAGAACCTCCCAGCGTAAAGACCATTTTGAC
PotBloop41-F	CTGGGAGGTTCTGGCGGTGGCGATAACTACACGCGTCTGCT
M-R	CCTGAGCAACAACATGAATG
LGFP-F	TGGAGGTGGCAGCATGAGT
PotB4TMDs-R	TTACTCATGCTGCCACCTCCACCGCTACCCTCAAGCAACGGCTTATCC
Sloop41-F	AAACGCAACGATCTGCTGTTTATTGTCGTTACCGATATGCAAAGTCTTCG
Sloop41-R	AAACAGCAGATCGTTGCGTTTAGTACCTAACAGACCAACAG
STMD-F	GGTTCTAGAGGAGGTGGCAG
STMD2-R	CAGCACGTCAGTTGAAGAGTTATTGGTTTTCTGCCCGTGCT
S4L-F	CTTGCTGCGTTAGCTGCAGCTCTTGCTGCGCTGGCATGGATCTCAAAACC
S4L-R	AGCTGCAGCTAACGCAGCAAGTTGTTTTACCAGGCTGCCATG
S6L-F	CTTGCTGCGTTACTTGCAGCTCTGCTTGCTCTGGCATGGATCTCAAAACC
S6L-R	AGCTGCAAGTAACGCAGCAAGTTGTTTTACCAGGCTGCCATG
S8L-F	CTTGCTCTGTTGGCGCTTTTAGCACTCCTTCTGGCATGGATCTCAAAAC
S8L-R	TAAAAGCGCCAACAGAGCAAGTTGTTTTACCAGGCTGCCATG
S10L-F	TTGGCTCTTTTACTGCTTGCGCTTCTGTTGTGGATCTCAAAACCCG
S10L-R	CGCAAGCAGTAAAAGAGCCAACAGAAGTTGTTTTACCAGGCTGCCATG
S12L-F	TTGCTCCTTTTACTGCTTTTACTTCTGTTGTGGATCTCAAAACCCG
S12L-R	TAAAAGCAGTAAAAGGAGCAACAGAAGTTGTTTTACCAGGCTGCCATG
