# Supplementary material for: Signal Recognition Particle Suppressor Screening Reveals the Regulation of Membrane Protein Targeting by the Translation Rate
Source: mBio. 2021 Jan 12;12(1):e02373-20. doi: 10.1128/mBio.02373-20 (PMC7844537; doi:10.1128/mBio.02373-20)
Supplement: DATA SET S2 [file mBio.02373-20-sd002.xlsx]

## Sheet: Legend
DATA SET S2 Protein profiles of whole-cell lysates and inner membrane of wild-type and suppressor cells.
(A) Proteins identified in the whole-cell lysates of MY1506.
(B) Proteins identified in the whole-cell lysates of MY1512.
(C) The Log2 fold-change profile of specific proteins in the whole-cell lysates of suppressor cells versus wild-type cells.
(D) Inner membrane proteins quantified by SWATH.
(E) Identification of SRP substrates from the inner membrane proteomic analysis.
(F) The group of “increased” proteins.
(G) The group of “decreased” proteins.
(H) The fold-change of differential expression of transporter genes in suppressor cells.

## Sheet: S2A
Accession (Uniprot)	Protein IDs	Gene Name	Mean Unique Peptides (seq) MG1655	Mean Unique Peptides (seq) MY1506	Mean Fold Change in MY1506 (vs. MG1655)	Mean Fold Change in MY1506 (vs. MG1655) Normalized	Mean Log2 Fold Change in MY1506 (vs. MG1655) Normalized
P42641	OBG_ECOLI	obgE	22	2	11	6.66667	2.73697
P00864	CAPP_ECOLI	ppc	21	2	10.5	6.36364	2.66985
P22523	MUKB_ECOLI	mukB	30	3	10	6.06061	2.59946
P00934	THRC_ECOLI	thrC	19	2	9.5	5.75758	2.52546
P28635	METQ_ECOLI	metQ	16	2	8	4.84848	2.27753
P06149	DLD_ECOLI	dld	23	3	7.66667	4.64646	2.21613
P60785	LEPA_ECOLI	lepA	36	5	7.2	4.36364	2.12553
P43329	HRPA_ECOLI	hrpA	14	2	7	4.24242	2.08489
P0AA39	RLUC_ECOLI	rluC	14	2	7	4.24242	2.08489
P0A6L0	DEOC_ECOLI	deoC	53	8	6.625	4.01515	2.00545
P60422	RL2_ECOLI	rplB	13	2	6.5	3.93939	1.97797
P0A7L8	RL27_ECOLI	rpmA	13	2	6.5	3.93939	1.97797
P08957	T1MK_ECOLI	hsdM	19	3	6.33333	3.83838	1.9405
P60624	RL24_ECOLI	rplX	44	7	6.28571	3.80952	1.92961
P27434	RODZ_ECOLI	rodZ	12	2	6	3.63636	1.8625
P0ACI0	ROB_ECOLI	rob	11	2	5.5	3.33333	1.73697
P0A9J8	PHEA_ECOLI	pheA	11	2	5.5	3.33333	1.73697
P0ABZ6	SURA_ECOLI	surA	16	3	5.33333	3.23232	1.69257
P0AD59	IVY_ECOLI	ivy	10	2	5	3.0303	1.59946
P23836	PHOP_ECOLI	phoP	10	2	5	3.0303	1.59946
P0A9M8	PTA_ECOLI	pta	30	6	5	3.0303	1.59946
P0A7I4	RF3_ECOLI	prfC	30	6	5	3.0303	1.59946
P0ADK0	YIAF_ECOLI	yiaF	10	2	5	3.0303	1.59946
P02919	PBPB_ECOLI	mrcB	10	2	5	3.0303	1.59946
P0AAD6	SDAC_ECOLI	sdaC	10	2	5	3.0303	1.59946
P0A7F6	SPED_ECOLI	speD	10	2	5	3.0303	1.59946
P0A7E5	PYRG_ECOLI	pyrG	24	5	4.8	2.90909	1.54057
P06612	TOP1_ECOLI	topA	19	4	4.75	2.87879	1.52546
P0A9U3	YBIT_ECOLI	ybiT	14	3	4.66667	2.82828	1.49993
P00582	DPO1_ECOLI	polA	9	2	4.5	2.72727	1.44746
P0AAB6	GALF_ECOLI	galF	9	2	4.5	2.72727	1.44746
P06983	HEM3_ECOLI	hemC	9	2	4.5	2.72727	1.44746
P0AB67	PNTB_ECOLI	pntB	9	2	4.5	2.72727	1.44746
P37760	RFBD_ECOLI	rfbD	9	2	4.5	2.72727	1.44746
P37329	MODA_ECOLI	modA	9	2	4.5	2.72727	1.44746
P0AB91	AROG_ECOLI	aroG	17	4	4.25	2.57576	1.365
P15042	DNLJ_ECOLI	ligA	17	4	4.25	2.57576	1.365
P10408	SECA_ECOLI	secA	53	13	4.07692	2.47086	1.30501
P22106	ASNB_ECOLI	asnB	8	2	4	2.42424	1.27753
P0A9L3	FKBB_ECOLI	fklB	8	2	4	2.42424	1.27753
P0A6Z1	HSCA_ECOLI	hscA	20	5	4	2.42424	1.27753
P31554	LPTD_ECOLI	lptD	16	4	4	2.42424	1.27753
P12281	MOEA_ECOLI	moeA	8	2	4	2.42424	1.27753
P0A749	MURA_ECOLI	murA	12	3	4	2.42424	1.27753
P33362	OSMF_ECOLI	osmF	8	2	4	2.42424	1.27753
P0AGC3	SLT_ECOLI	slt	8	2	4	2.42424	1.27753
P02930	TOLC_ECOLI	tolC	40	10	4	2.42424	1.27753
P0ADR8	YGDH_ECOLI	ygdH	8	2	4	2.42424	1.27753
P0AE78	CORC_ECOLI	corC	8	2	4	2.42424	1.27753
P0AFI2	PARC_ECOLI	parC	8	2	4	2.42424	1.27753
P43672	UUP_ECOLI	uup	8	2	4	2.42424	1.27753
P0A9A6	FTSZ_ECOLI	ftsZ	39	10	3.9	2.36364	1.24101
P26616	MAO1_ECOLI	sfcA	19	5	3.8	2.30303	1.20353
P0AG44	RL17_ECOLI	rplQ	15	4	3.75	2.27273	1.18442
P31663	PANC_ECOLI	panC	11	3	3.66667	2.22222	1.152
P36938	PGM_ECOLI	pgm	11	3	3.66667	2.22222	1.152
P11875	SYR_ECOLI	argS	22	6	3.66667	2.22222	1.152
P04079	GUAA_ECOLI	guaA	18	5	3.6	2.18182	1.12553
P09127	HEMX_ECOLI	hemX	18	5	3.6	2.18182	1.12553
P0ABI8	CYOB_ECOLI	cyoB	7	2	3.5	2.12121	1.08489
P24171	DCP_ECOLI	dcp	7	2	3.5	2.12121	1.08489
P00803	LEP_ECOLI	lepB	7	2	3.5	2.12121	1.08489
P37759	RFBB_ECOLI	rfbB	7	2	3.5	2.12121	1.08489
P0A7V8	RS4_ECOLI	rpsD	42	12	3.5	2.12121	1.08489
P76506	VACJ_ECOLI	vacJ	7	2	3.5	2.12121	1.08489
P33219	YEBF_ECOLI	yebF	7	2	3.5	2.12121	1.08489
P0ADT5	YGIC_ECOLI	ygiC	7	2	3.5	2.12121	1.08489
P0AA43	RSUA_ECOLI	rsuA	7	2	3.5	2.12121	1.08489
P0A7U7	RS20_ECOLI	rpsT	27	8	3.375	2.04545	1.03242
P0AEE1	DCRB_ECOLI	dcrB	10	3	3.33333	2.0202	1.0145
P0A6J8	DDLA_ECOLI	ddlA	10	3	3.33333	2.0202	1.0145
P0ACB7	HEMY_ECOLI	hemY	10	3	3.33333	2.0202	1.0145
P0AF08	MRP_ECOLI	mrp	10	3	3.33333	2.0202	1.0145
P0AFM2	PROX_ECOLI	proX	10	3	3.33333	2.0202	1.0145
P0AE01	TRMJ_ECOLI	trmJ	10	3	3.33333	2.0202	1.0145
P37765	RLUB_ECOLI	rluB	10	3	3.33333	2.0202	1.0145
P24215	UXUA_ECOLI	uxuA	23	7	3.28571	1.99134	0.993741
P0AE88	CPXR_ECOLI	cpxR	13	4	3.25	1.9697	0.977974
P45577	PROQ_ECOLI	proQ	13	4	3.25	1.9697	0.977974
P0ABD5	ACCA_ECOLI	accA	32	10	3.2	1.93939	0.955606
P0A6P5	ENGA_ECOLI	engA	16	5	3.2	1.93939	0.955606
P0ADS6	YGGE_ECOLI	yggE	16	5	3.2	1.93939	0.955606
P38489	NFNB_ECOLI	nfnB	16	5	3.2	1.93939	0.955606
P0AEB2	DACA_ECOLI	dacA	19	6	3.16667	1.91919	0.940499
P0AGJ9	SYY_ECOLI	tyrS	19	6	3.16667	1.91919	0.940499
P76372	WZZB_ECOLI	wzzB	22	7	3.14286	1.90476	0.929611
P0A6A3	ACKA_ECOLI	ackA	15	5	3	1.81818	0.862496
P76316	DCYD_ECOLI	dcyD	6	2	3	1.81818	0.862496
P33195	GCSP_ECOLI	gcvP	21	7	3	1.81818	0.862496
P0A6U8	GLGA_ECOLI	glgA	6	2	3	1.81818	0.862496
P76658	HLDE_ECOLI	hldE	12	4	3	1.81818	0.862496
P0A6I0	KCY_ECOLI	cmk	9	3	3	1.81818	0.862496
P0A9V1	LPTB_ECOLI	lptB	9	3	3	1.81818	0.862496
P29745	PEPT_ECOLI	pepT	6	2	3	1.81818	0.862496
P00490	PHSM_ECOLI	malP	6	2	3	1.81818	0.862496
P0AFK0	PMBA_ECOLI	pmbA	9	3	3	1.81818	0.862496
P07001	PNTA_ECOLI	pntA	24	8	3	1.81818	0.862496
P37051	PURU_ECOLI	purU	6	2	3	1.81818	0.862496
P0A7T7	RS18_ECOLI	rpsR	9	3	3	1.81818	0.862496
P39160	UXUB_ECOLI	uxuB	6	2	3	1.81818	0.862496
P0AAV6	YBGS_ECOLI	ybgS	6	2	3	1.81818	0.862496
P0AB38	YCFM_ECOLI	ycfM	6	2	3	1.81818	0.862496
Q46856	YQHD_ECOLI	yqhD	6	2	3	1.81818	0.862496
Q46868	YQIC_ECOLI	yqiC	6	2	3	1.81818	0.862496
P0ACQ4	OXYR_ECOLI	oxyR	6	2	3	1.81818	0.862496
P45748	RIMN_ECOLI	rimN	6	2	3	1.81818	0.862496
P0A9J0	RNG_ECOLI	rng	6	2	3	1.81818	0.862496
P0A873	TRMD_ECOLI	trmD	6	2	3	1.81818	0.862496
P63389	YHES_ECOLI	yheS	6	2	3	1.81818	0.862496
P02359	RS7_ECOLI	rpsG	40	14	2.85714	1.7316	0.792107
P07395	SYFB_ECOLI	pheT	45	16	2.8125	1.70455	0.769387
P61175	RL22_ECOLI	rplV	56	20	2.8	1.69697	0.762961
P06610	BTUE_ECOLI	btuE	11	4	2.75	1.66667	0.736966
P75913	GHRA_ECOLI	ghrA	11	4	2.75	1.66667	0.736966
P76268	KDGR_ECOLI	kdgR	11	4	2.75	1.66667	0.736966
P46130	YBHC_ECOLI	ybhC	11	4	2.75	1.66667	0.736966
P30744	SDHM_ECOLI	sdaB	22	8	2.75	1.66667	0.736966
P00962	SYQ_ECOLI	glnS	19	7	2.71429	1.64502	0.718107
P0A940	YAET_ECOLI	yaeT	35	13	2.69231	1.6317	0.706377
P0ACC7	GLMU_ECOLI	glmU	8	3	2.66667	1.61616	0.692571
P0ABU0	MENB_ECOLI	menB	8	3	2.66667	1.61616	0.692571
P0AFF6	NUSA_ECOLI	nusA	40	15	2.66667	1.61616	0.692571
P24554	RADA_ECOLI	radA	8	3	2.66667	1.61616	0.692571
P77552	YDHQ_ECOLI	ydhQ	8	3	2.66667	1.61616	0.692571
P77774	YFGL_ECOLI	yfgL	8	3	2.66667	1.61616	0.692571
P0ADN2	YIFE_ECOLI	yifE	8	3	2.66667	1.61616	0.692571
P64604	YRBD_ECOLI	yrbD	8	3	2.66667	1.61616	0.692571
P0A847	TGT_ECOLI	tgt	24	9	2.66667	1.61616	0.692571
P0AB28	YCED_ECOLI	yceD	8	3	2.66667	1.61616	0.692571
P0AB77	KBL_ECOLI	kbl	13	5	2.6	1.57576	0.656046
P0AF36	ZAPB_ECOLI	zapB	26	10	2.6	1.57576	0.656046
P24182	ACCC_ECOLI	accC	18	7	2.57143	1.55844	0.640104
P0A8J8	RHLB_ECOLI	rhlB	18	7	2.57143	1.55844	0.640104
P06971	FHUA_ECOLI	fhuA	18	7	2.57143	1.55844	0.640104
P30850	RNB_ECOLI	rnb	23	9	2.55556	1.54882	0.631171
P0A6N8	EFPL_ECOLI	yeiP	10	4	2.5	1.51515	0.599462
P0A6B7	ISCS_ECOLI	iscS	115	46	2.5	1.51515	0.599462
P0AF12	MTNN_ECOLI	mtnN	5	2	2.5	1.51515	0.599462
P76027	OPPD_ECOLI	oppD	5	2	2.5	1.51515	0.599462
P02413	RL15_ECOLI	rplO	5	2	2.5	1.51515	0.599462
P0AG07	RPE_ECOLI	rpe	5	2	2.5	1.51515	0.599462
P16456	SELD_ECOLI	selD	15	6	2.5	1.51515	0.599462
P07913	TDH_ECOLI	tdh	5	2	2.5	1.51515	0.599462
P39172	ZNUA_ECOLI	znuA	5	2	2.5	1.51515	0.599462
P0C8J8	GATZ_ECOLI	gatZ	5	2	2.5	1.51515	0.599462
P0AF03	MOG_ECOLI	mog	5	2	2.5	1.51515	0.599462
P0C0R7	RLME_ECOLI	rlmE	5	2	2.5	1.51515	0.599462
P09546	PUTA_ECOLI	putA	44	18	2.44444	1.48148	0.567041
P0A903	NLPB_ECOLI	nlpB	17	7	2.42857	1.47186	0.557642
P62399	RL5_ECOLI	rplE	102	42	2.42857	1.47186	0.557642
P0AG59	RS14_ECOLI	rpsN	17	7	2.42857	1.47186	0.557642
P0A9Z1	GLNB_ECOLI	glnB	12	5	2.4	1.45455	0.540568
P09158	SPEE_ECOLI	speE	12	5	2.4	1.45455	0.540568
P75864	RLML_ECOLI	rlmL	12	5	2.4	1.45455	0.540568
P63020	NFUA_ECOLI	nfuA	7	3	2.33333	1.41414	0.499926
P0AFL3	PPIA_ECOLI	ppiA	7	3	2.33333	1.41414	0.499926
P0A7M9	RL31_ECOLI	rpmE	14	6	2.33333	1.41414	0.499926
P0A8W2	SLYA_ECOLI	slyA	7	3	2.33333	1.41414	0.499926
P68191	SRA_ECOLI	sra	7	3	2.33333	1.41414	0.499926
P0A817	METK_ECOLI	metK	14	6	2.33333	1.41414	0.499926
Q46871	YQJH_ECOLI	yqjH	7	3	2.33333	1.41414	0.499926
P02358	RS6_ECOLI	rpsF	30	13	2.30769	1.3986	0.483985
P07004	PROA_ECOLI	proA	16	7	2.28571	1.38528	0.470179
P15034	AMPP_ECOLI	pepP	9	4	2.25	1.36364	0.447459
P0A988	DPO3B_ECOLI	dnaN	9	4	2.25	1.36364	0.447459
P0AEZ9	MOAB_ECOLI	moaB	9	4	2.25	1.36364	0.447459
P0A7A7	PLSB_ECOLI	plsB	9	4	2.25	1.36364	0.447459
P0AAX8	YBIS_ECOLI	ybiS	9	4	2.25	1.36364	0.447459
P0A9W3	YJJK_ECOLI	yjjK	63	28	2.25	1.36364	0.447459
P64596	YRAP_ECOLI	yraP	9	4	2.25	1.36364	0.447459
P0A7X6	RIMM_ECOLI	rimM	9	4	2.25	1.36364	0.447459
P0AC53	G6PD_ECOLI	zwf	29	13	2.23077	1.35198	0.435075
P02925	RBSB_ECOLI	rbsB	31	14	2.21429	1.34199	0.424375
P32132	TYPA_ECOLI	typA	31	14	2.21429	1.34199	0.424375
P0A6W5	GREA_ECOLI	greA	11	5	2.2	1.33333	0.415037
P0ABC7	HFLK_ECOLI	hflK	22	10	2.2	1.33333	0.415037
P0A705	IF2_ECOLI	infB	66	30	2.2	1.33333	0.415037
P0A7M6	RL29_ECOLI	rpmC	22	10	2.2	1.33333	0.415037
P0AC02	YFIO_ECOLI	yfiO	11	5	2.2	1.33333	0.415037
P35340	AHPF_ECOLI	ahpF	37	17	2.17647	1.31907	0.399524
P0A7S9	RS13_ECOLI	rpsM	26	12	2.16667	1.31313	0.393011
P45523	FKBA_ECOLI	fkpA	28	13	2.15385	1.30536	0.384449
P0A7R5	RS10_ECOLI	rpsJ	28	13	2.15385	1.30536	0.384449
P06999	K6PF2_ECOLI	pfkB	17	8	2.125	1.28788	0.364997
P0A7R1	RL9_ECOLI	rplI	74	35	2.11429	1.28139	0.357704
P15288	PEPD_ECOLI	pepD	19	9	2.11111	1.27946	0.355536
P07118	SYV_ECOLI	valS	38	18	2.11111	1.27946	0.355536
P0A6R0	FABH_ECOLI	fabH	21	10	2.1	1.27273	0.347923
P0A855	TOLB_ECOLI	tolB	23	11	2.09091	1.26722	0.341664
P75818	YBJP_ECOLI	ybjP	23	11	2.09091	1.26722	0.341664
P00956	SYI_ECOLI	ileS	48	23	2.08696	1.26482	0.338935
P33602	NUOG_ECOLI	nuoG	25	12	2.08333	1.26263	0.336428
P00957	SYA_ECOLI	alaS	60	29	2.06897	1.25392	0.326444
P0A8L1	SYS_ECOLI	serS	33	16	2.0625	1.25	0.321928
P07813	SYL_ECOLI	leuS	41	20	2.05	1.24242	0.313158
P0ABP8	DEOD_ECOLI	deoD	57	28	2.03571	1.23377	0.303069
P0A850	TIG_ECOLI	tig	204	101	2.0198	1.22412	0.291748
P0ACN4	ALLR_ECOLI	allR	4	2	2	1.21212	0.277534
P07639	AROB_ECOLI	aroB	6	3	2	1.21212	0.277534
P0ABJ1	CYOA_ECOLI	cyoA	8	4	2	1.21212	0.277534
P0A6K3	DEF_ECOLI	def	10	5	2	1.21212	0.277534
P0ABU2	ENGD_ECOLI	engD	26	13	2	1.21212	0.277534
P09030	EX3_ECOLI	xthA	8	4	2	1.21212	0.277534
P0AEN1	FRE_ECOLI	fre	4	2	2	1.21212	0.277534
P0A9C3	GALM_ECOLI	galM	10	5	2	1.21212	0.277534
P37747	GLF_ECOLI	glf	10	5	2	1.21212	0.277534
P77695	GNSB_ECOLI	gnsB	10	5	2	1.21212	0.277534
P0ABC3	HFLC_ECOLI	hflC	26	13	2	1.21212	0.277534
P0A9M2	HPRT_ECOLI	hpt	6	3	2	1.21212	0.277534
P52643	LDHD_ECOLI	ldhA	4	2	2	1.21212	0.277534
P0ACR9	MPRA_ECOLI	mprA	4	2	2	1.21212	0.277534
P0ACD4	NIFU_ECOLI	nifU	10	5	2	1.21212	0.277534
P0A8D0	NRDR_ECOLI	nrdR	4	2	2	1.21212	0.277534
P0A780	NUSB_ECOLI	nusB	6	3	2	1.21212	0.277534
P0A9L8	P5CR_ECOLI	proC	4	2	2	1.21212	0.277534
P69874	POTA_ECOLI	potA	8	4	2	1.21212	0.277534
P0AFK9	POTD_ECOLI	potD	12	6	2	1.21212	0.277534
P69407	RCSB_ECOLI	rcsB	6	3	2	1.21212	0.277534
P60438	RL3_ECOLI	rplC	44	22	2	1.21212	0.277534
P21513	RNE_ECOLI	rne	78	39	2	1.21212	0.277534
P0A8R0	RRAA_ECOLI	rraA	6	3	2	1.21212	0.277534
P0A7X3	RS9_ECOLI	rpsI	14	7	2	1.21212	0.277534
P60651	SPEB_ECOLI	speB	4	2	2	1.21212	0.277534
P08312	SYFA_ECOLI	pheS	18	9	2	1.21212	0.277534
P60906	SYH_ECOLI	hisS	20	10	2	1.21212	0.277534
P0A9P4	TRXB_ECOLI	trxB	6	3	2	1.21212	0.277534
P0A887	UBIE_ECOLI	ubiE	6	3	2	1.21212	0.277534
P62768	YAEH_ECOLI	yaeH	6	3	2	1.21212	0.277534
P76004	YCGM_ECOLI	ycgM	4	2	2	1.21212	0.277534
P0ACY1	YDJA_ECOLI	ydjA	8	4	2	1.21212	0.277534
P64506	YEBY_ECOLI	yebY	4	2	2	1.21212	0.277534
P31063	YEDD_ECOLI	yedD	8	4	2	1.21212	0.277534
P0AG84	YGHA_ECOLI	yghA	4	2	2	1.21212	0.277534
P27250	YJGB_ECOLI	yjgB	4	2	2	1.21212	0.277534
P0AED7	DAPE_ECOLI	dapE	4	2	2	1.21212	0.277534
P77488	DXS_ECOLI	dxs	8	4	2	1.21212	0.277534
P0A722	LPXA_ECOLI	lpxA	4	2	2	1.21212	0.277534
P25745	MNMA_ECOLI	mnmA	4	2	2	1.21212	0.277534
P17443	MURG_ECOLI	murG	4	2	2	1.21212	0.277534
P0A7Y0	RNC_ECOLI	rnc	8	4	2	1.21212	0.277534
P45955	YBGF_ECOLI	ybgF	4	2	2	1.21212	0.277534
P0A8A0	YEBC_ECOLI	yebC	10	5	2	1.21212	0.277534
P0AD12	YEEZ_ECOLI	yeeZ	6	3	2	1.21212	0.277534
P76403	YEGQ_ECOLI	yegQ	10	5	2	1.21212	0.277534
P0A7L0	RL1_ECOLI	rplA	69	35	1.97143	1.19481	0.256775
P0A7K2	RL7_ECOLI	rplL	106	54	1.96296	1.18967	0.250567
P37095	PEPB_ECOLI	pepB	35	18	1.94444	1.17845	0.236892
P67910	HLDD_ECOLI	hldD	27	14	1.92857	1.16883	0.225067
P0A7G6	RECA_ECOLI	recA	25	13	1.92308	1.1655	0.22095
P21889	SYD_ECOLI	aspS	40	21	1.90476	1.1544	0.207145
P27302	TKT1_ECOLI	tktA	40	21	1.90476	1.1544	0.207145
P0AES6	GYRB_ECOLI	gyrB	17	9	1.88889	1.14478	0.195072
P23869	PPIB_ECOLI	ppiB	34	18	1.88889	1.14478	0.195072
P07012	RF2_ECOLI	prfB	17	9	1.88889	1.14478	0.195072
P0A991	ALF1_ECOLI	fbaB	45	24	1.875	1.13636	0.184425
P0AA04	PTHP_ECOLI	ptsH	15	8	1.875	1.13636	0.184425
P60723	RL4_ECOLI	rplD	65	35	1.85714	1.12554	0.170619
P23721	SERC_ECOLI	serC	13	7	1.85714	1.12554	0.170619
P76116	YNCE_ECOLI	yncE	13	7	1.85714	1.12554	0.170619
P0AG55	RL6_ECOLI	rplF	50	27	1.85185	1.12233	0.166503
P0AE06	ACRA_ECOLI	acrA	22	12	1.83333	1.11111	0.152003
P0ABA0	ATPF_ECOLI	atpF	22	12	1.83333	1.11111	0.152003
P0A9Q9	DHAS_ECOLI	asd	11	6	1.83333	1.11111	0.152003
P09169	OMPT_ECOLI	ompT	11	6	1.83333	1.11111	0.152003
P0A953	FABB_ECOLI	fabB	64	35	1.82857	1.10823	0.148251
P0A8M0	SYN_ECOLI	asnS	40	22	1.81818	1.10193	0.14003
P21599	KPYK2_ECOLI	pykA	38	21	1.80952	1.09668	0.133144
P0AE52	BCP_ECOLI	bcp	9	5	1.8	1.09091	0.125531
P52061	RDGB_ECOLI	rdgB	9	5	1.8	1.09091	0.125531
P0A7K6	RL19_ECOLI	rplS	36	20	1.8	1.09091	0.125531
P0A7Z0	RPIA_ECOLI	rpiA	9	5	1.8	1.09091	0.125531
P0A8W8	YFBU_ECOLI	yfbU	9	5	1.8	1.09091	0.125531
P0ACF8	HNS_ECOLI	hns	59	33	1.78788	1.08356	0.115783
P0ACE7	HINT_ECOLI	hinT	16	9	1.77778	1.07744	0.107609
P16659	SYP_ECOLI	proS	32	18	1.77778	1.07744	0.107609
P05055	PNP_ECOLI	pnp	95	54	1.75926	1.06622	0.0925021
P0ABD8	BCCP_ECOLI	accB	7	4	1.75	1.06061	0.0848889
P00363	FRDA_ECOLI	frdA	7	4	1.75	1.06061	0.0848889
P0AC62	GLRX3_ECOLI	grxC	7	4	1.75	1.06061	0.0848889
P25519	HFLX_ECOLI	hflX	7	4	1.75	1.06061	0.0848889
P0AB89	PUR8_ECOLI	purB	7	4	1.75	1.06061	0.0848889
P0A905	SLYB_ECOLI	slyB	42	24	1.75	1.06061	0.0848889
P33570	TKT2_ECOLI	tktB	28	16	1.75	1.06061	0.0848889
P75914	YCDX_ECOLI	ycdX	7	4	1.75	1.06061	0.0848889
P00370	DHE4_ECOLI	gdhA	7	4	1.75	1.06061	0.0848889
P23538	PPSA_ECOLI	ppsA	38	22	1.72727	1.04683	0.0660299
P25714	OXAA_ECOLI	oxaA	12	7	1.71429	1.03896	0.0551416
P0A8N5	SYK2_ECOLI	lysU	48	28	1.71429	1.03896	0.0551416
P0AG30	RHO_ECOLI	rho	56	33	1.69697	1.02847	0.0404948
P00350	6PGD_ECOLI	gnd	22	13	1.69231	1.02564	0.0365259
P0A6K6	DEOB_ECOLI	deoB	44	26	1.69231	1.02564	0.0365259
P69776	LPP_ECOLI	lpp	71	42	1.69048	1.02453	0.0349637
P0A707	IF3_ECOLI	infC	57	34	1.67647	1.01604	0.0229611
P0A9Q5	ACCD_ECOLI	accD	25	15	1.66667	1.0101	0.0144996
P69503	APT_ECOLI	apt	5	3	1.66667	1.0101	0.0144996
P0A6E6	ATPE_ECOLI	atpC	5	3	1.66667	1.0101	0.0144996
P24251	CRL_ECOLI	crl	5	3	1.66667	1.0101	0.0144996
P0AEG6	DSBC_ECOLI	dsbC	5	3	1.66667	1.0101	0.0144996
P0A993	F16PA_ECOLI	fbp	10	6	1.66667	1.0101	0.0144996
P0AAI5	FABF_ECOLI	fabF	5	3	1.66667	1.0101	0.0144996
P0A998	FTNA_ECOLI	ftnA	5	3	1.66667	1.0101	0.0144996
P0A9A9	FUR_ECOLI	fur	10	6	1.66667	1.0101	0.0144996
P0A796	K6PF1_ECOLI	pfkA	15	9	1.66667	1.0101	0.0144996
P0A9H1	MUG_ECOLI	mug	5	3	1.66667	1.0101	0.0144996
P27298	OPDA_ECOLI	prlC	10	6	1.66667	1.0101	0.0144996
P31057	PANB_ECOLI	panB	5	3	1.66667	1.0101	0.0144996
P07003	POXB_ECOLI	poxB	40	24	1.66667	1.0101	0.0144996
P0ADY1	PPID_ECOLI	ppiD	30	18	1.66667	1.0101	0.0144996
P23865	PRC_ECOLI	prc	10	6	1.66667	1.0101	0.0144996
P69797	PTNAB_ECOLI	manX	5	3	1.66667	1.0101	0.0144996
P0ADY3	RL14_ECOLI	rplN	25	15	1.66667	1.0101	0.0144996
P0ADZ0	RL23_ECOLI	rplW	5	3	1.66667	1.0101	0.0144996
P37744	RMLA1_ECOLI	rmlA1	10	6	1.66667	1.0101	0.0144996
P16095	SDHL_ECOLI	sdaA	10	6	1.66667	1.0101	0.0144996
P0AGE0	SSB_ECOLI	ssb	10	6	1.66667	1.0101	0.0144996
P13482	TREA_ECOLI	treA	5	3	1.66667	1.0101	0.0144996
P37440	UCPA_ECOLI	ucpA	10	6	1.66667	1.0101	0.0144996
P0ACX3	YDHR_ECOLI	ydhR	5	3	1.66667	1.0101	0.0144996
P76536	YFEX_ECOLI	yfeX	5	3	1.66667	1.0101	0.0144996
P0AF70	YJEI_ECOLI	yjeI	5	3	1.66667	1.0101	0.0144996
P0A6V8	GLK_ECOLI	glk	5	3	1.66667	1.0101	0.0144996
P62623	ISPH_ECOLI	ispH	5	3	1.66667	1.0101	0.0144996
P60752	MSBA_ECOLI	msbA	5	3	1.66667	1.0101	0.0144996
P76270	YEBR_ECOLI	yebR	5	3	1.66667	1.0101	0.0144996
P0A9X4	MREB_ECOLI	mreB	33	20	1.65	1	0
P0AC38	ASPA_ECOLI	aspA	23	14	1.64286	0.995671	-0.00625899
P0AES4	GYRA_ECOLI	gyrA	46	28	1.64286	0.995671	-0.00625899
P61949	FLAV_ECOLI	fldA	18	11	1.63636	0.991736	-0.0119726
P31120	GLMM_ECOLI	glmM	18	11	1.63636	0.991736	-0.0119726
P13029	KATG_ECOLI	katG	44	27	1.62963	0.987654	-0.0179219
P0ACJ8	CRP_ECOLI	crp	13	8	1.625	0.984848	-0.0220263
P0A6A8	ACP_ECOLI	acpP	58	36	1.61111	0.976431	-0.03441
P00961	SYGB_ECOLI	glyS	29	18	1.61111	0.976431	-0.03441
P68767	AMPA_ECOLI	pepA	16	10	1.6	0.969697	-0.0443941
P68919	RL25_ECOLI	rplY	32	20	1.6	0.969697	-0.0443941
P69783	PTGA_ECOLI	crr	52	33	1.57576	0.955005	-0.0664204
P0AEP3	GALU_ECOLI	galU	11	7	1.57143	0.952381	-0.0703893
P0AFR4	YCIO_ECOLI	yciO	11	7	1.57143	0.952381	-0.0703893
P0AG27	YIBN_ECOLI	yibN	11	7	1.57143	0.952381	-0.0703893
P76558	MAO2_ECOLI	maeB	58	37	1.56757	0.950041	-0.0739384
P0A6L2	DAPA_ECOLI	dapA	14	9	1.55556	0.942761	-0.0850361
P0A6Q6	FABZ_ECOLI	fabZ	14	9	1.55556	0.942761	-0.0850361
P31979	NUOF_ECOLI	nuoF	14	9	1.55556	0.942761	-0.0850361
P0A800	RPOZ_ECOLI	rpoZ	14	9	1.55556	0.942761	-0.0850361
P0A8E7	YAJQ_ECOLI	yajQ	31	20	1.55	0.939394	-0.0901978
P0A6Q3	FABA_ECOLI	fabA	48	31	1.54839	0.938416	-0.0916998
P0AE18	AMPM_ECOLI	map	17	11	1.54545	0.936639	-0.0944348
P0ABA4	ATPD_ECOLI	atpH	17	11	1.54545	0.936639	-0.0944348
P0A8M3	SYT_ECOLI	thrS	88	57	1.54386	0.935673	-0.0959244
P0A8N3	SYK1_ECOLI	lysS	40	26	1.53846	0.932401	-0.100978
P08506	DACC_ECOLI	dacC	23	15	1.53333	0.929293	-0.105795
P0A6X3	HFQ_ECOLI	hfq	23	15	1.53333	0.929293	-0.105795
P0AFH8	OSMY_ECOLI	osmY	92	60	1.53333	0.929293	-0.105795
P22333	ADD_ECOLI	add	12	8	1.5	0.909091	-0.137504
P0AAF6	ARTP_ECOLI	artP	6	4	1.5	0.909091	-0.137504
P0ABH9	CLPA_ECOLI	clpA	12	8	1.5	0.909091	-0.137504
P0A6H1	CLPX_ECOLI	clpX	9	6	1.5	0.909091	-0.137504
P0A972	CSPE_ECOLI	cspE	12	8	1.5	0.909091	-0.137504
P0AC44	DHSD_ECOLI	sdhD	6	4	1.5	0.909091	-0.137504
P0AEG4	DSBA_ECOLI	dsbA	3	2	1.5	0.909091	-0.137504
P0C054	IBPA_ECOLI	ibpA	3	2	1.5	0.909091	-0.137504
P0ACJ0	LRP_ECOLI	lrp	12	8	1.5	0.909091	-0.137504
P18843	NADE_ECOLI	nadE	15	10	1.5	0.909091	-0.137504
P0A794	PDXJ_ECOLI	pdxJ	9	6	1.5	0.909091	-0.137504
P08839	PT1_ECOLI	ptsI	36	24	1.5	0.909091	-0.137504
P0A8I8	RLMH_ECOLI	rlmH	3	2	1.5	0.909091	-0.137504
P21170	SPEA_ECOLI	speA	6	4	1.5	0.909091	-0.137504
P0A9M5	XGPT_ECOLI	gpt	6	4	1.5	0.909091	-0.137504
P0AAT9	YBEL_ECOLI	ybeL	6	4	1.5	0.909091	-0.137504
P0A8A4	YDIA_ECOLI	ydiA	3	2	1.5	0.909091	-0.137504
P32157	YIIM_ECOLI	yiiM	3	2	1.5	0.909091	-0.137504
P0ADV7	YRBC_ECOLI	yrbC	9	6	1.5	0.909091	-0.137504
P37127	AEGA_ECOLI	aegA	3	2	1.5	0.909091	-0.137504
P0A9R7	FTSE_ECOLI	ftsE	3	2	1.5	0.909091	-0.137504
P0A6T5	GCH1_ECOLI	folE	3	2	1.5	0.909091	-0.137504
P08142	ILVB_ECOLI	ilvB	6	4	1.5	0.909091	-0.137504
P24205	MSBB_ECOLI	msbB	3	2	1.5	0.909091	-0.137504
P0A7J0	RIBB_ECOLI	ribB	3	2	1.5	0.909091	-0.137504
P0A8V2	RPOB_ECOLI	rpoB	109	73	1.49315	0.90494	-0.144106
P0AEK4	FABI_ECOLI	fabI	31	21	1.47619	0.894661	-0.160587
P00509	AAT_ECOLI	aspC	22	15	1.46667	0.888889	-0.169925
P0A763	NDK_ECOLI	ndk	38	26	1.46154	0.885781	-0.174978
P0AC33	FUMA_ECOLI	fumA	16	11	1.45455	0.881543	-0.181898
P17169	GLMS_ECOLI	glmS	16	11	1.45455	0.881543	-0.181898
P0C018	RL18_ECOLI	rplR	16	11	1.45455	0.881543	-0.181898
P0AG51	RL30_ECOLI	rpmD	16	11	1.45455	0.881543	-0.181898
P0A7Z4	RPOA_ECOLI	rpoA	71	49	1.44898	0.878169	-0.187429
P0A6G7	CLPP_ECOLI	clpP	13	9	1.44444	0.875421	-0.191951
P23893	GSA_ECOLI	hemL	10	7	1.42857	0.865801	-0.207893
P30958	MFD_ECOLI	mfd	10	7	1.42857	0.865801	-0.207893
P21165	PEPQ_ECOLI	pepQ	10	7	1.42857	0.865801	-0.207893
P0AFP6	YBGI_ECOLI	ybgI	10	7	1.42857	0.865801	-0.207893
P0ADE8	YGFZ_ECOLI	ygfZ	10	7	1.42857	0.865801	-0.207893
P0AG67	RS1_ECOLI	rpsA	87	61	1.42623	0.864382	-0.21026
P0AG48	RL21_ECOLI	rplU	17	12	1.41667	0.858586	-0.219966
P69913	CSRA_ECOLI	csrA	7	5	1.4	0.848485	-0.237039
P0A9S3	GATD_ECOLI	gatD	7	5	1.4	0.848485	-0.237039
P27248	GCST_ECOLI	gcvT	14	10	1.4	0.848485	-0.237039
P25522	MNME_ECOLI	mnmE	7	5	1.4	0.848485	-0.237039
P0A7R9	RS11_ECOLI	rpsK	7	5	1.4	0.848485	-0.237039
P76145	TAM_ECOLI	tam	7	5	1.4	0.848485	-0.237039
P0AE91	CREA_ECOLI	creA	7	5	1.4	0.848485	-0.237039
P39180	AG43_ECOLI	flu	81	58	1.39655	0.846395	-0.240597
P0AFM6	PSPA_ECOLI	pspA	36	26	1.38462	0.839161	-0.252981
P0A7J7	RL11_ECOLI	rplK	40	29	1.37931	0.835946	-0.258519
P0A7J3	RL10_ECOLI	rplJ	62	45	1.37778	0.835017	-0.260123
P69222	IF1_ECOLI	infA	11	8	1.375	0.833333	-0.263034
P33136	OPGG_ECOLI	mdoG	11	8	1.375	0.833333	-0.263034
P60240	RAPA_ECOLI	rapA	11	8	1.375	0.833333	-0.263034
P0ACG1	STPA_ECOLI	stpA	11	8	1.375	0.833333	-0.263034
P0A8F0	UPP_ECOLI	upp	11	8	1.375	0.833333	-0.263034
P07024	USHA_ECOLI	ushA	11	8	1.375	0.833333	-0.263034
P08622	DNAJ_ECOLI	dnaJ	19	14	1.35714	0.822511	-0.281893
P0AAI9	FABD_ECOLI	fabD	27	20	1.35	0.818182	-0.289507
P0A7W1	RS5_ECOLI	rpsE	35	26	1.34615	0.815851	-0.293623
P19926	AGP_ECOLI	agp	8	6	1.33333	0.808081	-0.307429
P04825	AMPN_ECOLI	pepN	36	27	1.33333	0.808081	-0.307429
P61517	CAN_ECOLI	can	8	6	1.33333	0.808081	-0.307429
P08331	CPDB_ECOLI	cpdB	4	3	1.33333	0.808081	-0.307429
P22255	CYSQ_ECOLI	cysQ	4	3	1.33333	0.808081	-0.307429
P37773	MPL_ECOLI	mpl	4	3	1.33333	0.808081	-0.307429
P77737	OPPF_ECOLI	oppF	4	3	1.33333	0.808081	-0.307429
P09373	PFLB_ECOLI	pflB	88	66	1.33333	0.808081	-0.307429
P0A7E9	PYRH_ECOLI	pyrH	4	3	1.33333	0.808081	-0.307429
P75915	YCDY_ECOLI	ycdY	4	3	1.33333	0.808081	-0.307429
P0ACY3	YEAG_ECOLI	yeaG	12	9	1.33333	0.808081	-0.307429
P61316	LOLA_ECOLI	lolA	4	3	1.33333	0.808081	-0.307429
P21888	SYC_ECOLI	cysS	4	3	1.33333	0.808081	-0.307429
P0A9D8	DAPD_ECOLI	dapD	41	31	1.32258	0.801564	-0.31911
P0AB71	ALF_ECOLI	fbaA	25	19	1.31579	0.797448	-0.326537
P33599	NUOCD_ECOLI	nuoC	25	19	1.31579	0.797448	-0.326537
P0A870	TALB_ECOLI	talB	96	73	1.31507	0.797011	-0.327328
P30859	ARTI_ECOLI	artI	21	16	1.3125	0.795455	-0.330149
P0A7V0	RS2_ECOLI	rpsB	42	32	1.3125	0.795455	-0.330149
P0A8T7	RPOC_ECOLI	rpoC	113	87	1.29885	0.787182	-0.345231
P0A7N4	RL32_ECOLI	rpmF	9	7	1.28571	0.779221	-0.359896
P0ADZ4	RS15_ECOLI	rpsO	9	7	1.28571	0.779221	-0.359896
P76402	YEGP_ECOLI	yegP	9	7	1.28571	0.779221	-0.359896
P0A910	OMPA_ECOLI	ompA	543	423	1.28369	0.777993	-0.362171
P0AGD3	SODF_ECOLI	sodB	50	39	1.28205	0.777001	-0.364012
P0AA10	RL13_ECOLI	rplM	23	18	1.27778	0.774411	-0.368829
P0A858	TPIS_ECOLI	tpiA	23	18	1.27778	0.774411	-0.368829
P0ABB4	ATPB_ECOLI	atpD	98	77	1.27273	0.77135	-0.374543
P0AEM9	FLIY_ECOLI	fliY	14	11	1.27273	0.77135	-0.374543
P02931	OMPF_ECOLI	ompF	70	55	1.27273	0.77135	-0.374543
P52697	6PGL_ECOLI	pgl	15	12	1.25	0.757576	-0.400538
P37685	ALDB_ECOLI	aldB	5	4	1.25	0.757576	-0.400538
P0A6D7	AROK_ECOLI	aroK	10	8	1.25	0.757576	-0.400538
P0A8P3	FETP_ECOLI	yggX	5	4	1.25	0.757576	-0.400538
P0A9C5	GLNA_ECOLI	glnA	10	8	1.25	0.757576	-0.400538
P0A6S7	GPDA_ECOLI	gpsA	5	4	1.25	0.757576	-0.400538
P0A805	RRF_ECOLI	frr	50	40	1.25	0.757576	-0.400538
P0A9K9	SLYD_ECOLI	slyD	10	8	1.25	0.757576	-0.400538
P37903	USPF_ECOLI	uspF	10	8	1.25	0.757576	-0.400538
P0ADE6	YGAU_ECOLI	ygaU	50	40	1.25	0.757576	-0.400538
P0AC92	GNSA_ECOLI	gnsA	5	4	1.25	0.757576	-0.400538
P0A7G2	RBFA_ECOLI	rbfA	11	9	1.22222	0.740741	-0.432959
P0A7M2	RL28_ECOLI	rpmB	11	9	1.22222	0.740741	-0.432959
P0A7U3	RS19_ECOLI	rpsS	11	9	1.22222	0.740741	-0.432959
P06959	ODP2_ECOLI	aceF	57	47	1.21277	0.73501	-0.444165
P77804	YDGA_ECOLI	ydgA	29	24	1.20833	0.732323	-0.449448
P0ABU5	ELBB_ECOLI	elbB	6	5	1.2	0.727273	-0.459432
P00452	RIR1_ECOLI	nrdA	6	5	1.2	0.727273	-0.459432
P0A8G6	WRBA_ECOLI	wrbA	30	25	1.2	0.727273	-0.459432
P67080	YGGS_ECOLI	yggS	6	5	1.2	0.727273	-0.459432
P0ACF4	DBHB_ECOLI	hupB	19	16	1.1875	0.719697	-0.474539
P22259	PCKA_ECOLI	pckA	67	57	1.17544	0.712387	-0.489267
P0A6N1	EFTU_ECOLI	tufA	825	702	1.17521	0.712251	-0.489543
P0A867	TALA_ECOLI	talA	48	41	1.17073	0.709534	-0.495056
P0A715	KDSA_ECOLI	kdsA	15	13	1.15385	0.699301	-0.516015
P0AA16	OMPR_ECOLI	ompR	15	13	1.15385	0.699301	-0.516015
P0A799	PGK_ECOLI	pgk	61	53	1.15094	0.697541	-0.519649
P0A6N4	EFP_ECOLI	efp	8	7	1.14286	0.692641	-0.529821
P0ADW3	YHCB_ECOLI	yhcB	8	7	1.14286	0.692641	-0.529821
P64581	YQJD_ECOLI	yqjD	16	14	1.14286	0.692641	-0.529821
P0ADB1	OSME_ECOLI	osmE	17	15	1.13333	0.686869	-0.541894
P04805	SYE_ECOLI	gltX	17	15	1.13333	0.686869	-0.541894
P0AFG8	ODP1_ECOLI	aceE	78	69	1.13043	0.685112	-0.545588
P0AEK2	FABG_ECOLI	fabG	35	31	1.12903	0.684262	-0.547379
P00579	RPOD_ECOLI	rpoD	9	8	1.125	0.681818	-0.552541
P0AG86	SECB_ECOLI	secB	9	8	1.125	0.681818	-0.552541
P0A8M6	YEEX_ECOLI	yeeX	9	8	1.125	0.681818	-0.552541
P0AC59	GLRX2_ECOLI	grxB	21	19	1.10526	0.669856	-0.578076
P0AEQ3	GLNH_ECOLI	glnH	32	29	1.10345	0.668757	-0.580447
P0A717	KPRS_ECOLI	prs	32	29	1.10345	0.668757	-0.580447
P00448	SODM_ECOLI	sodA	23	21	1.09524	0.663781	-0.591221
P0A6M8	EFG_ECOLI	fusA	279	255	1.09412	0.663102	-0.592698
P0A7D4	PURA_ECOLI	purA	38	35	1.08571	0.658009	-0.603822
P0A6T1	G6PI_ECOLI	pgi	26	24	1.08333	0.656566	-0.606989
P0ADZ7	YAJC_ECOLI	yajC	13	12	1.08333	0.656566	-0.606989
P0ABA6	ATPG_ECOLI	atpG	15	14	1.07143	0.649351	-0.62293
P00959	SYM_ECOLI	metG	15	14	1.07143	0.649351	-0.62293
P39831	YDFG_ECOLI	ydfG	15	14	1.07143	0.649351	-0.62293
P0A6P1	EFTS_ECOLI	tsf	80	75	1.06667	0.646465	-0.629357
P0ABK5	CYSK_ECOLI	cysK	65	61	1.06557	0.645802	-0.630836
P0A825	GLYA_ECOLI	glyA	18	17	1.05882	0.641711	-0.640004
P0AD61	KPYK1_ECOLI	pykF	55	52	1.05769	0.641026	-0.641546
P0AF93	YJGF_ECOLI	yjgF	26	25	1.04	0.630303	-0.665882
P0A9P0	DLDH_ECOLI	lpdA	103	100	1.03	0.624242	-0.679822
P0A9Q1	ARCA_ECOLI	arcA	41	40	1.025	0.621212	-0.686842
P0A9Y6	CSPC_ECOLI	cspC	45	44	1.02273	0.619835	-0.690045
P0A862	TPX_ECOLI	tpx	84	83	1.01205	0.613363	-0.705188
P0A955	ALKH_ECOLI	eda	9	9	1	0.606061	-0.722466
Q46857	DKGA_ECOLI	dkgA	8	8	1	0.606061	-0.722466
P0ABS1	DKSA_ECOLI	dksA	10	10	1	0.606061	-0.722466
P25437	FRMA_ECOLI	frmA	6	6	1	0.606061	-0.722466
P05042	FUMC_ECOLI	fumC	2	2	1	0.606061	-0.722466
P37902	GLTI_ECOLI	gltI	7	7	1	0.606061	-0.722466
P37689	GPMI_ECOLI	gpmI	8	8	1	0.606061	-0.722466
P0A9D2	GST_ECOLI	gst	3	3	1	0.606061	-0.722466
P06988	HISX_ECOLI	hisD	5	5	1	0.606061	-0.722466
P37330	MASZ_ECOLI	glcB	12	12	1	0.606061	-0.722466
P0A908	MIPA_ECOLI	mipA	4	4	1	0.606061	-0.722466
P0AF18	NAGA_ECOLI	nagA	4	4	1	0.606061	-0.722466
P0AFD1	NUOE_ECOLI	nuoE	3	3	1	0.606061	-0.722466
P00550	PTM3C_ECOLI	mtlA	8	8	1	0.606061	-0.722466
P0A7N9	RL33_ECOLI	rpmG	8	8	1	0.606061	-0.722466
P0AG63	RS17_ECOLI	rpsQ	13	13	1	0.606061	-0.722466
P0AGA2	SECY_ECOLI	secY	2	2	1	0.606061	-0.722466
P0A877	TRPA_ECOLI	trpA	6	6	1	0.606061	-0.722466
P12758	UDP_ECOLI	udp	7	7	1	0.606061	-0.722466
P39177	USPG_ECOLI	uspG	7	7	1	0.606061	-0.722466
P75694	YAHO_ECOLI	yahO	4	4	1	0.606061	-0.722466
P77717	YBAY_ECOLI	ybaY	27	27	1	0.606061	-0.722466
P0A8C1	YBJQ_ECOLI	ybjQ	2	2	1	0.606061	-0.722466
P0A729	YCEF_ECOLI	yceF	3	3	1	0.606061	-0.722466
P29217	YCEH_ECOLI	yceH	3	3	1	0.606061	-0.722466
P0AB52	YCHN_ECOLI	ychN	6	6	1	0.606061	-0.722466
P34209	YDCF_ECOLI	ydcF	2	2	1	0.606061	-0.722466
P0AGK4	YHBY_ECOLI	yhbY	4	4	1	0.606061	-0.722466
P68206	YJBJ_ECOLI	yjbJ	5	5	1	0.606061	-0.722466
P0A8X0	YJGA_ECOLI	yjgA	4	4	1	0.606061	-0.722466
P0AC19	FOLX_ECOLI	folX	6	6	1	0.606061	-0.722466
P60546	KGUA_ECOLI	gmk	2	2	1	0.606061	-0.722466
P0A8F4	URK_ECOLI	udk	3	3	1	0.606061	-0.722466
P0AD24	YEJL_ECOLI	yejL	3	3	1	0.606061	-0.722466
P76569	YFGD_ECOLI	yfgD	6	6	1	0.606061	-0.722466
P30871	YGIF_ECOLI	ygiF	2	2	1	0.606061	-0.722466
P0AE08	AHPC_ECOLI	ahpC	94	97	0.969072	0.587316	-0.76779
P23843	OPPA_ECOLI	oppA	58	61	0.95082	0.576254	-0.795222
P0AEZ3	MIND_ECOLI	minD	17	18	0.944444	0.572391	-0.804928
P0AEU7	SKP_ECOLI	skp	17	18	0.944444	0.572391	-0.804928
P0AAI3	FTSH_ECOLI	ftsH	46	49	0.938776	0.568955	-0.813614
P61889	MDH_ECOLI	mdh	110	118	0.932203	0.564972	-0.823749
P0A9Q7	ADHE_ECOLI	adhE	92	99	0.929293	0.563208	-0.828261
P0A9K3	PHOL_ECOLI	ybeZ	26	28	0.928571	0.562771	-0.829381
P0A7V3	RS3_ECOLI	rpsC	21	23	0.913043	0.55336	-0.853711
P0ABT2	DPS_ECOLI	dps	112	123	0.910569	0.55186	-0.857626
P0A917	OMPX_ECOLI	ompX	70	77	0.909091	0.550964	-0.85997
P0AEE5	DGAL_ECOLI	mglB	29	32	0.90625	0.549242	-0.864485
P27306	STHA_ECOLI	sthA	19	21	0.904762	0.548341	-0.866856
P63224	GMHA_ECOLI	gmhA	9	10	0.9	0.545455	-0.874469
P0AFU8	RISA_ECOLI	ribE	9	10	0.9	0.545455	-0.874469
P16700	CYSP_ECOLI	cysP	8	9	0.888889	0.538721	-0.892391
P0AC41	DHSA_ECOLI	sdhA	86	98	0.877551	0.531849	-0.910911
P0A7W7	RS8_ECOLI	rpsH	13	15	0.866667	0.525253	-0.928917
P0AFC7	NUOB_ECOLI	nuoB	6	7	0.857143	0.519481	-0.944858
P75691	YAHK_ECOLI	yahK	28	33	0.848485	0.514233	-0.959505
P0ACA3	SSPA_ECOLI	sspA	16	19	0.842105	0.510367	-0.970394
P0A9G6	ACEA_ECOLI	aceA	211	251	0.840637	0.509477	-0.97291
P36683	ACON2_ECOLI	acnB	99	118	0.838983	0.508475	-0.975752
P0A6H5	HSLU_ECOLI	hslU	10	12	0.833333	0.505051	-0.9855
P0A734	MINE_ECOLI	minE	10	12	0.833333	0.505051	-0.9855
P0A8E1	YCFP_ECOLI	ycfP	5	6	0.833333	0.505051	-0.9855
P0AFG3	ODO1_ECOLI	sucA	49	60	0.816667	0.494949	-1.01465
P08997	MASY_ECOLI	aceB	78	97	0.804124	0.487348	-1.03698
P0ABB0	ATPA_ECOLI	atpA	94	117	0.803419	0.48692	-1.03824
P0AC69	GLRX4_ECOLI	grxD	16	20	0.8	0.484848	-1.04439
P0ABZ4	KDSC_ECOLI	kdsC	4	5	0.8	0.484848	-1.04439
P61714	RISB_ECOLI	ribH	8	10	0.8	0.484848	-1.04439
P0ADA5	YAJG_ECOLI	yajG	4	5	0.8	0.484848	-1.04439
P30177	YBIB_ECOLI	ybiB	4	5	0.8	0.484848	-1.04439
P0AFG6	ODO2_ECOLI	sucB	39	49	0.795918	0.482375	-1.05177
P07014	DHSB_ECOLI	sdhB	33	42	0.785714	0.47619	-1.07039
P00960	SYGA_ECOLI	glyQ	7	9	0.777778	0.47138	-1.08504
P0A6X7	IHFA_ECOLI	ihfA	10	13	0.769231	0.4662	-1.10098
P62707	GPMA_ECOLI	gpmA	54	71	0.760563	0.460948	-1.11733
P28248	DCD_ECOLI	dcd	3	4	0.75	0.454545	-1.1375
P31658	HCHA_ECOLI	hchA	30	40	0.75	0.454545	-1.1375
P0AEU0	HISJ_ECOLI	hisJ	3	4	0.75	0.454545	-1.1375
P0C0L2	OSMC_ECOLI	osmC	15	20	0.75	0.454545	-1.1375
P69828	PTKA_ECOLI	gatA	6	8	0.75	0.454545	-1.1375
P0A7T3	RS16_ECOLI	rpsP	15	20	0.75	0.454545	-1.1375
P31142	THTM_ECOLI	sseA	3	4	0.75	0.454545	-1.1375
P39325	YTFQ_ECOLI	ytfQ	3	4	0.75	0.454545	-1.1375
P37745	RFBC_ECOLI	rfbC	3	4	0.75	0.454545	-1.1375
P64483	YEAK_ECOLI	yeaK	3	4	0.75	0.454545	-1.1375
P21179	CATE_ECOLI	katE	39	55	0.709091	0.429752	-1.21842
P69441	KAD_ECOLI	adk	28	40	0.7	0.424242	-1.23704
P0ACF0	DBHA_ECOLI	hupA	20	29	0.689655	0.417973	-1.25852
P08200	IDH_ECOLI	icd	61	90	0.677778	0.410774	-1.28358
P29012	ALR2_ECOLI	dadX	8	12	0.666667	0.40404	-1.30743
P0AEH5	ELAB_ECOLI	elaB	6	9	0.666667	0.40404	-1.30743
P0A6Y5	HSLO_ECOLI	hslO	6	9	0.666667	0.40404	-1.30743
P0AFJ1	PHNA_ECOLI	phnA	2	3	0.666667	0.40404	-1.30743
P37194	SLP_ECOLI	slp	2	3	0.666667	0.40404	-1.30743
P0ADQ7	YGAM_ECOLI	ygaM	2	3	0.666667	0.40404	-1.30743
Q46845	YGHU_ECOLI	yghU	2	3	0.666667	0.40404	-1.30743
P42620	YQJG_ECOLI	yqjG	2	3	0.666667	0.40404	-1.30743
P69831	PTKC_ECOLI	gatC	4	6	0.666667	0.40404	-1.30743
P0ACA7	YLIJ_ECOLI	yliJ	2	3	0.666667	0.40404	-1.30743
P0AA25	THIO_ECOLI	trxA	23	35	0.657143	0.398268	-1.32819
P06996	OMPC_ECOLI	ompC	35	54	0.648148	0.392817	-1.34807
P0A9M0	LON_ECOLI	lon	31	48	0.645833	0.391414	-1.35323
P25553	ALDA_ECOLI	aldA	49	77	0.636364	0.385675	-1.37454
P31677	OTSA_ECOLI	otsA	5	8	0.625	0.378788	-1.40054
P0A836	SUCC_ECOLI	sucC	74	119	0.621849	0.376878	-1.40783
P0A6Y1	IHFB_ECOLI	ihfB	8	13	0.615385	0.37296	-1.42291
P25526	GABD_ECOLI	gabD	33	54	0.611111	0.37037	-1.43296
P45578	LUXS_ECOLI	luxS	11	18	0.611111	0.37037	-1.43296
P0A7A9	IPYR_ECOLI	ppa	23	38	0.605263	0.366826	-1.44683
P0A9B2	G3P1_ECOLI	gapA	61	101	0.60396	0.366037	-1.44994
P0AED0	USPA_ECOLI	uspA	15	25	0.6	0.363636	-1.45943
Q2M7R5	YIBT_ECOLI	yibT	3	5	0.6	0.363636	-1.45943
P0C8J6	GATY_ECOLI	gatY	16	27	0.592593	0.359147	-1.47735
P0A6P9	ENO_ECOLI	eno	66	112	0.589286	0.357143	-1.48543
P10384	FADL_ECOLI	fadL	4	7	0.571429	0.34632	-1.52982
P77348	MPPA_ECOLI	mppA	4	7	0.571429	0.34632	-1.52982
P75874	YCCU_ECOLI	yccU	4	7	0.571429	0.34632	-1.52982
P76187	YDHF_ECOLI	ydhF	4	7	0.571429	0.34632	-1.52982
P0A6Y8	DNAK_ECOLI	dnaK	235	432	0.543981	0.329686	-1.60084
P0AET8	HDHA_ECOLI	hdhA	8	15	0.533333	0.323232	-1.62936
P09372	GRPE_ECOLI	grpE	17	32	0.53125	0.32197	-1.635
P22256	GABT_ECOLI	gabT	35	67	0.522388	0.316599	-1.65927
P23827	ECOT_ECOLI	eco	8	16	0.5	0.30303	-1.72247
P04951	KDSB_ECOLI	kdsB	3	6	0.5	0.30303	-1.72247
P0AC81	LGUL_ECOLI	gloA	2	4	0.5	0.30303	-1.72247
P0AB14	YCCJ_ECOLI	yccJ	3	6	0.5	0.30303	-1.72247
P64451	YDCL_ECOLI	ydcL	2	4	0.5	0.30303	-1.72247
P76193	YNHG_ECOLI	ynhG	5	10	0.5	0.30303	-1.72247
P0A853	TNAA_ECOLI	tnaA	101	204	0.495098	0.300059	-1.73668
P0AFG0	NUSG_ECOLI	nusG	15	31	0.483871	0.293255	-1.76977
P0AGE9	SUCD_ECOLI	sucD	26	56	0.464286	0.281385	-1.82938
P25516	ACON1_ECOLI	acnA	39	85	0.458824	0.278075	-1.84645
P0A6F5	CH60_ECOLI	groL	139	331	0.41994	0.254509	-1.97421
P63284	CLPB_ECOLI	clpB	52	125	0.416	0.252121	-1.98781
P23847	DPPA_ECOLI	dppA	17	41	0.414634	0.251293	-1.99256
P0A6F9	CH10_ECOLI	groS	20	49	0.408163	0.247372	-2.01525
P0ABH7	CISY_ECOLI	gltA	45	111	0.405405	0.2457	-2.02503
P0A6Z3	HTPG_ECOLI	htpG	29	72	0.402778	0.244108	-2.03441
P0A6J5	DADA_ECOLI	dadA	4	10	0.4	0.242424	-2.04439
P0ADU5	YGIW_ECOLI	ygiW	17	44	0.386364	0.23416	-2.09443
P0ABD3	BFR_ECOLI	bfr	10	27	0.37037	0.224467	-2.15543
P0A761	NANE_ECOLI	nanE	7	21	0.333333	0.20202	-2.30743
P0A6L4	NANA_ECOLI	nanA	22	83	0.26506	0.160643	-2.63807
P0AD49	RAIA_ECOLI	raiA	2	8	0.25	0.151515	-2.72247
P27550	ACSA_ECOLI	acs	11	48	0.229167	0.138889	-2.848
P21177	FADB_ECOLI	fadB	2	9	0.222222	0.13468	-2.89239
P0ADG4	SUHB_ECOLI	suhB	9	42	0.214286	0.12987	-2.94486
P39353	YJHC_ECOLI	yjhC	2	28	0.0714286	0.04329	-4.52982

## Sheet: S2B
Accession (Uniprot)	Protein IDs	Gene Name	Mean Unique Peptides (seq) MG1655	Mean Unique Peptides (seq) MY1506	Mean Fold Change in MY1506 (vs. MG1655)	Mean Fold Change in MY1506 (vs. MG1655) Normalized	Mean Log2 Fold Change in MY1506 (vs. MG1655) Normalized
P60422	RL2_ECOLI	rplB	43	2	21.5	16.9291	4.08144
P37194	SLP_ECOLI	slp	45	3	15	11.811	3.56206
P69910	DCEB_ECOLI	gadB	308	24	12.8333	10.105	3.337
P69908	DCEA_ECOLI	gadA	302	24	12.5833	9.90814	3.30861
P00490	PHSM_ECOLI	malP	24	2	12	9.44882	3.24013
P68206	YJBJ_ECOLI	yjbJ	58	5	11.6	9.13386	3.19122
P02943	LAMB_ECOLI	lamB	34	3	11.3333	8.92388	3.15767
P76027	OPPD_ECOLI	oppD	22	2	11	8.66142	3.1146
P0AET2	HDEB_ECOLI	hdeB	66	6	11	8.66142	3.1146
P02413	RL15_ECOLI	rplO	18	2	9	7.08661	2.8251
P0AD59	IVY_ECOLI	ivy	17	2	8.5	6.69291	2.74263
P0AEX9	MALE_ECOLI	malE	33	4	8.25	6.49606	2.69957
P00864	CAPP_ECOLI	ppc	16	2	8	6.29921	2.65517
P0A7L8	RL27_ECOLI	rpmA	16	2	8	6.29921	2.65517
P60651	SPEB_ECOLI	speB	15	2	7.5	5.90551	2.56206
P0AG84	YGHA_ECOLI	yghA	14	2	7	5.51181	2.46253
P37685	ALDB_ECOLI	aldB	26	4	6.5	5.11811	2.35561
P33362	OSMF_ECOLI	osmF	13	2	6.5	5.11811	2.35561
P29745	PEPT_ECOLI	pepT	13	2	6.5	5.11811	2.35561
P0AAC0	USPE_ECOLI	uspE	13	2	6.5	5.11811	2.35561
P69797	PTNAB_ECOLI	manX	17	3	5.66667	4.46194	2.15767
P0A7R9	RS11_ECOLI	rpsK	28	5	5.6	4.40945	2.1406
P77735	YAJO_ECOLI	yajO	11	2	5.5	4.33071	2.1146
P00582	DPO1_ECOLI	polA	10	2	5	3.93701	1.9771
P0A6U8	GLGA_ECOLI	glgA	10	2	5	3.93701	1.9771
P07913	TDH_ECOLI	tdh	10	2	5	3.93701	1.9771
P27298	OPDA_ECOLI	prlC	29	6	4.83333	3.80577	1.92819
P0ABU0	MENB_ECOLI	menB	14	3	4.66667	3.67454	1.87756
P36938	PGM_ECOLI	pgm	14	3	4.66667	3.67454	1.87756
P62768	YAEH_ECOLI	yaeH	14	3	4.66667	3.67454	1.87756
P0A9M8	PTA_ECOLI	pta	27	6	4.5	3.54331	1.8251
P0AG44	RL17_ECOLI	rplQ	18	4	4.5	3.54331	1.8251
P00934	THRC_ECOLI	thrC	9	2	4.5	3.54331	1.8251
P0A9D2	GST_ECOLI	gst	13	3	4.33333	3.41207	1.77065
P76658	HLDE_ECOLI	hldE	17	4	4.25	3.34646	1.74263
P0AAT9	YBEL_ECOLI	ybeL	17	4	4.25	3.34646	1.74263
P0ACY3	YEAG_ECOLI	yeaG	38	9	4.22222	3.32458	1.73317
P0AB77	KBL_ECOLI	kbl	21	5	4.2	3.30709	1.72556
P12758	UDP_ECOLI	udp	29	7	4.14286	3.26209	1.7058
P22255	CYSQ_ECOLI	cysQ	12	3	4	3.14961	1.65517
P76316	DCYD_ECOLI	dcyD	8	2	4	3.14961	1.65517
Q46857	DKGA_ECOLI	dkgA	32	8	4	3.14961	1.65517
P0A998	FTNA_ECOLI	ftnA	12	3	4	3.14961	1.65517
P0AFM2	PROX_ECOLI	proX	12	3	4	3.14961	1.65517
P0A7E5	PYRG_ECOLI	pyrG	20	5	4	3.14961	1.65517
P0A7T7	RS18_ECOLI	rpsR	12	3	4	3.14961	1.65517
P13482	TREA_ECOLI	treA	12	3	4	3.14961	1.65517
P19926	AGP_ECOLI	agp	23	6	3.83333	3.01837	1.59377
P0ADS6	YGGE_ECOLI	yggE	19	5	3.8	2.99213	1.58117
P06996	OMPC_ECOLI	ompC	200	54	3.7037	2.9163	1.54414
P0A6A3	ACKA_ECOLI	ackA	18	5	3.6	2.83465	1.50317
P0A7V8	RS4_ECOLI	rpsD	43	12	3.58333	2.82152	1.49647
P52643	LDHD_ECOLI	ldhA	7	2	3.5	2.75591	1.46253
P0AG07	RPE_ECOLI	rpe	7	2	3.5	2.75591	1.46253
P27250	YJGB_ECOLI	yjgB	7	2	3.5	2.75591	1.46253
P77737	OPPF_ECOLI	oppF	10	3	3.33333	2.62467	1.39214
P42620	YQJG_ECOLI	yqjG	10	3	3.33333	2.62467	1.39214
P45470	YHBO_ECOLI	yhbO	10	3	3.33333	2.62467	1.39214
P0AB71	ALF_ECOLI	fbaA	63	19	3.31579	2.61086	1.38452
P21170	SPEA_ECOLI	speA	13	4	3.25	2.55906	1.35561
P15288	PEPD_ECOLI	pepD	29	9	3.22222	2.53718	1.34323
P0A7U3	RS19_ECOLI	rpsS	29	9	3.22222	2.53718	1.34323
P0A7X3	RS9_ECOLI	rpsI	22	7	3.14286	2.47469	1.30725
P15034	AMPP_ECOLI	pepP	12	4	3	2.3622	1.24013
P0AEG4	DSBA_ECOLI	dsbA	6	2	3	2.3622	1.24013
P33195	GCSP_ECOLI	gcvP	21	7	3	2.3622	1.24013
P28635	METQ_ECOLI	metQ	6	2	3	2.3622	1.24013
P42641	OBG_ECOLI	obgE	6	2	3	2.3622	1.24013
P23836	PHOP_ECOLI	phoP	6	2	3	2.3622	1.24013
P0A7A7	PLSB_ECOLI	plsB	12	4	3	2.3622	1.24013
P0ACI0	ROB_ECOLI	rob	6	2	3	2.3622	1.24013
P27434	RODZ_ECOLI	rodZ	6	2	3	2.3622	1.24013
P31142	THTM_ECOLI	sseA	12	4	3	2.3622	1.24013
P0ADE8	YGFZ_ECOLI	ygfZ	21	7	3	2.3622	1.24013
P39325	YTFQ_ECOLI	ytfQ	12	4	3	2.3622	1.24013
P0A6L0	DEOC_ECOLI	deoC	23	8	2.875	2.26378	1.17873
P00350	6PGD_ECOLI	gnd	37	13	2.84615	2.24107	1.16419
P37330	MASZ_ECOLI	glcB	34	12	2.83333	2.23097	1.15767
P00452	RIR1_ECOLI	nrdA	14	5	2.8	2.20472	1.1406
P25519	HFLX_ECOLI	hflX	11	4	2.75	2.16535	1.1146
P0AAI5	FABF_ECOLI	fabF	8	3	2.66667	2.09974	1.07021
P0A9V1	LPTB_ECOLI	lptB	8	3	2.66667	2.09974	1.07021
P33602	NUOG_ECOLI	nuoG	32	12	2.66667	2.09974	1.07021
P0ADN2	YIFE_ECOLI	yifE	8	3	2.66667	2.09974	1.07021
P0AA04	PTHP_ECOLI	ptsH	21	8	2.625	2.06693	1.04749
P0A6K3	DEF_ECOLI	def	13	5	2.6	2.04724	1.03368
P0C0L2	OSMC_ECOLI	osmC	52	20	2.6	2.04724	1.03368
P0A8W8	YFBU_ECOLI	yfbU	13	5	2.6	2.04724	1.03368
P0AG59	RS14_ECOLI	rpsN	18	7	2.57143	2.02475	1.01774
P06610	BTUE_ECOLI	btuE	10	4	2.5	1.9685	0.9771
P0ABJ1	CYOA_ECOLI	cyoA	10	4	2.5	1.9685	0.9771
P0ABI8	CYOB_ECOLI	cyoB	5	2	2.5	1.9685	0.9771
P0A9L3	FKBB_ECOLI	fklB	5	2	2.5	1.9685	0.9771
P05042	FUMC_ECOLI	fumC	5	2	2.5	1.9685	0.9771
P0AAB6	GALF_ECOLI	galF	5	2	2.5	1.9685	0.9771
P0A9L8	P5CR_ECOLI	proC	5	2	2.5	1.9685	0.9771
P02359	RS7_ECOLI	rpsG	35	14	2.5	1.9685	0.9771
P0A8A4	YDIA_ECOLI	ydiA	5	2	2.5	1.9685	0.9771
Q46856	YQHD_ECOLI	yqhD	5	2	2.5	1.9685	0.9771
P09551	ARGT_ECOLI	argT	20	8	2.5	1.9685	0.9771
P0AGD1	SODC_ECOLI	sodC	10	4	2.5	1.9685	0.9771
P33570	TKT2_ECOLI	tktB	39	16	2.4375	1.91929	0.940574
P60624	RL24_ECOLI	rplX	17	7	2.42857	1.91226	0.935279
P0AE52	BCP_ECOLI	bcp	12	5	2.4	1.88976	0.918206
P02930	TOLC_ECOLI	tolC	24	10	2.4	1.88976	0.918206
P0A858	TPIS_ECOLI	tpiA	43	18	2.38889	1.88101	0.911511
P02925	RBSB_ECOLI	rbsB	33	14	2.35714	1.85602	0.892211
P0ADE6	YGAU_ECOLI	ygaU	94	40	2.35	1.85039	0.887832
P0A6J8	DDLA_ECOLI	ddlA	7	3	2.33333	1.83727	0.877564
P0A6I0	KCY_ECOLI	cmk	7	3	2.33333	1.83727	0.877564
P0AFK0	PMBA_ECOLI	pmbA	7	3	2.33333	1.83727	0.877564
P0AFL3	PPIA_ECOLI	ppiA	7	3	2.33333	1.83727	0.877564
P00962	SYQ_ECOLI	glnS	16	7	2.28571	1.79978	0.847817
P0A6H5	HSLU_ECOLI	hslU	27	12	2.25	1.77165	0.825097
P76268	KDGR_ECOLI	kdgR	9	4	2.25	1.77165	0.825097
P0AEZ9	MOAB_ECOLI	moaB	9	4	2.25	1.77165	0.825097
P0AF18	NAGA_ECOLI	nagA	9	4	2.25	1.77165	0.825097
P0A799	PGK_ECOLI	pgk	119	53	2.24528	1.76794	0.822069
P0AC59	GLRX2_ECOLI	grxB	42	19	2.21053	1.74057	0.799561
P30177	YBIB_ECOLI	ybiB	11	5	2.2	1.73228	0.792675
P52697	6PGL_ECOLI	pgl	26	12	2.16667	1.70604	0.770649
P24182	ACCC_ECOLI	accC	15	7	2.14286	1.68729	0.754707
P0AD49	RAIA_ECOLI	raiA	17	8	2.125	1.67323	0.742634
P0AG67	RS1_ECOLI	rpsA	128	61	2.09836	1.65225	0.724434
P08839	PT1_ECOLI	ptsI	50	24	2.08333	1.64042	0.714065
P30859	ARTI_ECOLI	artI	32	16	2	1.5748	0.655172
P0AC38	ASPA_ECOLI	aspA	28	14	2	1.5748	0.655172
P0ACJ8	CRP_ECOLI	crp	16	8	2	1.5748	0.655172
P24171	DCP_ECOLI	dcp	4	2	2	1.5748	0.655172
P00363	FRDA_ECOLI	frdA	8	4	2	1.5748	0.655172
P0A825	GLYA_ECOLI	glyA	34	17	2	1.5748	0.655172
P04079	GUAA_ECOLI	guaA	10	5	2	1.5748	0.655172
P0AES6	GYRB_ECOLI	gyrB	18	9	2	1.5748	0.655172
P0A796	K6PF1_ECOLI	pfkA	18	9	2	1.5748	0.655172
P13029	KATG_ECOLI	katG	54	27	2	1.5748	0.655172
P00803	LEP_ECOLI	lepB	4	2	2	1.5748	0.655172
P0AF08	MRP_ECOLI	mrp	6	3	2	1.5748	0.655172
P31057	PANB_ECOLI	panB	6	3	2	1.5748	0.655172
P21165	PEPQ_ECOLI	pepQ	14	7	2	1.5748	0.655172
P0AB89	PUR8_ECOLI	purB	8	4	2	1.5748	0.655172
P0A7E9	PYRH_ECOLI	pyrH	6	3	2	1.5748	0.655172
P0ADZ0	RL23_ECOLI	rplW	6	3	2	1.5748	0.655172
P0A7R5	RS10_ECOLI	rpsJ	26	13	2	1.5748	0.655172
P0ADZ4	RS15_ECOLI	rpsO	14	7	2	1.5748	0.655172
P06612	TOP1_ECOLI	topA	8	4	2	1.5748	0.655172
P0A887	UBIE_ECOLI	ubiE	6	3	2	1.5748	0.655172
P0AAV6	YBGS_ECOLI	ybgS	4	2	2	1.5748	0.655172
P0A8C1	YBJQ_ECOLI	ybjQ	4	2	2	1.5748	0.655172
P0AB14	YCCJ_ECOLI	yccJ	12	6	2	1.5748	0.655172
P29217	YCEH_ECOLI	yceH	6	3	2	1.5748	0.655172
P0AB38	YCFM_ECOLI	ycfM	4	2	2	1.5748	0.655172
P0ADQ7	YGAM_ECOLI	ygaM	6	3	2	1.5748	0.655172
P0ADT5	YGIC_ECOLI	ygiC	4	2	2	1.5748	0.655172
Q2M7R5	YIBT_ECOLI	yibT	10	5	2	1.5748	0.655172
P0A7B8	HSLV_ECOLI	hslV	4	2	2	1.5748	0.655172
P0A9N4	PFLA_ECOLI	pflA	4	2	2	1.5748	0.655172
P0AA53	QMCA_ECOLI	qmcA	4	2	2	1.5748	0.655172
P76113	YNCB_ECOLI	yncB	6	3	2	1.5748	0.655172
P77717	YBAY_ECOLI	ybaY	52	27	1.92593	1.51648	0.600724
P0A6K6	DEOB_ECOLI	deoB	50	26	1.92308	1.51423	0.598588
P0A7S9	RS13_ECOLI	rpsM	23	12	1.91667	1.50919	0.593771
P31979	NUOF_ECOLI	nuoF	17	9	1.88889	1.48731	0.572709
P0A7R1	RL9_ECOLI	rplI	66	35	1.88571	1.48481	0.570283
P0A8F0	UPP_ECOLI	upp	15	8	1.875	1.47638	0.562062
P11875	SYR_ECOLI	argS	11	6	1.83333	1.44357	0.529641
P0A9S3	GATD_ECOLI	gatD	9	5	1.8	1.41732	0.503168
P27248	GCST_ECOLI	gcvT	18	10	1.8	1.41732	0.503168
P0A7K6	RL19_ECOLI	rplS	36	20	1.8	1.41732	0.503168
P0A7Z0	RPIA_ECOLI	rpiA	9	5	1.8	1.41732	0.503168
P0A7W7	RS8_ECOLI	rpsH	27	15	1.8	1.41732	0.503168
P67910	HLDD_ECOLI	hldD	25	14	1.78571	1.40607	0.491673
P0A7V0	RS2_ECOLI	rpsB	57	32	1.78125	1.40256	0.488062
P23847	DPPA_ECOLI	dppA	73	41	1.78049	1.40196	0.487444
P00961	SYGB_ECOLI	glyS	32	18	1.77778	1.39983	0.485247
P0A991	ALF1_ECOLI	fbaB	42	24	1.75	1.37795	0.462526
P0AEU0	HISJ_ECOLI	hisJ	7	4	1.75	1.37795	0.462526
P0AFH8	OSMY_ECOLI	osmY	105	60	1.75	1.37795	0.462526
P75694	YAHO_ECOLI	yahO	7	4	1.75	1.37795	0.462526
P0ACY1	YDJA_ECOLI	ydjA	7	4	1.75	1.37795	0.462526
P0A8X0	YJGA_ECOLI	yjgA	7	4	1.75	1.37795	0.462526
P0C018	RL18_ECOLI	rplR	19	11	1.72727	1.36006	0.443667
P0A8G6	WRBA_ECOLI	wrbA	43	25	1.72	1.35433	0.43758
P0AEP3	GALU_ECOLI	galU	12	7	1.71429	1.34983	0.432779
P0AFP6	YBGI_ECOLI	ybgI	12	7	1.71429	1.34983	0.432779
P76402	YEGP_ECOLI	yegP	12	7	1.71429	1.34983	0.432779
P0ABD5	ACCA_ECOLI	accA	17	10	1.7	1.33858	0.420706
P02358	RS6_ECOLI	rpsF	22	13	1.69231	1.33253	0.414163
P62399	RL5_ECOLI	rplE	71	42	1.69048	1.33108	0.412601
P0A6P9	ENO_ECOLI	eno	187	112	1.66964	1.31468	0.394711
P69503	APT_ECOLI	apt	5	3	1.66667	1.31234	0.392137
P0ABD3	BFR_ECOLI	bfr	45	27	1.66667	1.31234	0.392137
P21599	KPYK2_ECOLI	pykA	35	21	1.66667	1.31234	0.392137
P37773	MPL_ECOLI	mpl	5	3	1.66667	1.31234	0.392137
P31663	PANC_ECOLI	panC	5	3	1.66667	1.31234	0.392137
P0A8R0	RRAA_ECOLI	rraA	5	3	1.66667	1.31234	0.392137
P0A729	YCEF_ECOLI	yceF	5	3	1.66667	1.31234	0.392137
P77774	YFGL_ECOLI	yfgL	5	3	1.66667	1.31234	0.392137
P64604	YRBD_ECOLI	yrbD	5	3	1.66667	1.31234	0.392137
P33599	NUOCD_ECOLI	nuoC	31	19	1.63158	1.28471	0.36144
P0ACG1	STPA_ECOLI	stpA	13	8	1.625	1.27953	0.355611
P0A715	KDSA_ECOLI	kdsA	21	13	1.61538	1.27196	0.347049
P09373	PFLB_ECOLI	pflB	106	66	1.60606	1.26461	0.338698
P68767	AMPA_ECOLI	pepA	16	10	1.6	1.25984	0.333243
P0ABC7	HFLK_ECOLI	hflK	16	10	1.6	1.25984	0.333243
P26616	MAO1_ECOLI	sfcA	8	5	1.6	1.25984	0.333243
P0A6T1	G6PI_ECOLI	pgi	38	24	1.58333	1.24672	0.318137
P30958	MFD_ECOLI	mfd	11	7	1.57143	1.23735	0.307248
P0A8J8	RHLB_ECOLI	rhlB	11	7	1.57143	1.23735	0.307248
P21889	SYD_ECOLI	aspS	33	21	1.57143	1.23735	0.307248
P0A8N5	SYK2_ECOLI	lysU	44	28	1.57143	1.23735	0.307248
P64581	YQJD_ECOLI	yqjD	22	14	1.57143	1.23735	0.307248
P0A867	TALA_ECOLI	talA	64	41	1.56098	1.22911	0.297619
P0AG55	RL6_ECOLI	rplF	42	27	1.55556	1.22485	0.292601
P0A800	RPOZ_ECOLI	rpoZ	14	9	1.55556	1.22485	0.292601
P0AEK4	FABI_ECOLI	fabI	32	21	1.52381	1.19985	0.262854
P0ABT2	DPS_ECOLI	dps	187	123	1.52033	1.19711	0.259551
P0AEQ3	GLNH_ECOLI	glnH	44	29	1.51724	1.19468	0.256622
P22106	ASNB_ECOLI	asnB	3	2	1.5	1.1811	0.240134
P0AEB2	DACA_ECOLI	dacA	9	6	1.5	1.1811	0.240134
P0ABS1	DKSA_ECOLI	dksA	15	10	1.5	1.1811	0.240134
P0AC62	GLRX3_ECOLI	grxC	6	4	1.5	1.1811	0.240134
P0C054	IBPA_ECOLI	ibpA	3	2	1.5	1.1811	0.240134
P12281	MOEA_ECOLI	moeA	3	2	1.5	1.1811	0.240134
P0AF12	MTNN_ECOLI	mtnN	3	2	1.5	1.1811	0.240134
P0A8D0	NRDR_ECOLI	nrdR	3	2	1.5	1.1811	0.240134
P31677	OTSA_ECOLI	otsA	12	8	1.5	1.1811	0.240134
P37759	RFBB_ECOLI	rfbB	3	2	1.5	1.1811	0.240134
P0A7U7	RS20_ECOLI	rpsT	12	8	1.5	1.1811	0.240134
P0AGA2	SECY_ECOLI	secY	3	2	1.5	1.1811	0.240134
P0AGC3	SLT_ECOLI	slt	3	2	1.5	1.1811	0.240134
P07024	USHA_ECOLI	ushA	12	8	1.5	1.1811	0.240134
P76004	YCGM_ECOLI	ycgM	3	2	1.5	1.1811	0.240134
P34209	YDCF_ECOLI	ydcF	3	2	1.5	1.1811	0.240134
P33219	YEBF_ECOLI	yebF	3	2	1.5	1.1811	0.240134
P31063	YEDD_ECOLI	yedD	6	4	1.5	1.1811	0.240134
P0ADR8	YGDH_ECOLI	ygdH	3	2	1.5	1.1811	0.240134
Q46868	YQIC_ECOLI	yqiC	3	2	1.5	1.1811	0.240134
P64596	YRAP_ECOLI	yraP	6	4	1.5	1.1811	0.240134
Q47146	FADE_ECOLI	fadE	3	2	1.5	1.1811	0.240134
P46889	FTSK_ECOLI	ftsK	3	2	1.5	1.1811	0.240134
P65292	YGDI_ECOLI	ygdI	3	2	1.5	1.1811	0.240134
P23839	YICC_ECOLI	yicC	3	2	1.5	1.1811	0.240134
P0ADB1	OSME_ECOLI	osmE	22	15	1.46667	1.15486	0.207713
P0ABP8	DEOD_ECOLI	deoD	41	28	1.46429	1.15298	0.205369
P0A7W1	RS5_ECOLI	rpsE	38	26	1.46154	1.15082	0.202659
P0AG51	RL30_ECOLI	rpmD	16	11	1.45455	1.14531	0.19574
P75818	YBJP_ECOLI	ybjP	16	11	1.45455	1.14531	0.19574
P31658	HCHA_ECOLI	hchA	58	40	1.45	1.14173	0.191224
P0ACE7	HINT_ECOLI	hinT	13	9	1.44444	1.13736	0.185686
P45578	LUXS_ECOLI	luxS	26	18	1.44444	1.13736	0.185686
P07395	SYFB_ECOLI	pheT	23	16	1.4375	1.13189	0.178733
P23721	SERC_ECOLI	serC	10	7	1.42857	1.12486	0.169745
P76187	YDHF_ECOLI	ydhF	10	7	1.42857	1.12486	0.169745
P07003	POXB_ECOLI	poxB	34	24	1.41667	1.11549	0.157672
P0ACF0	DBHA_ECOLI	hupA	41	29	1.41379	1.11322	0.154743
P0AFG8	ODP1_ECOLI	aceE	97	69	1.4058	1.10693	0.14656
P0A9A6	FTSZ_ECOLI	ftsZ	14	10	1.4	1.10236	0.140598
P0A9C3	GALM_ECOLI	galM	7	5	1.4	1.10236	0.140598
P0A9Z1	GLNB_ECOLI	glnB	7	5	1.4	1.10236	0.140598
P60785	LEPA_ECOLI	lepA	7	5	1.4	1.10236	0.140598
P61714	RISB_ECOLI	ribH	14	10	1.4	1.10236	0.140598
P0A7M6	RL29_ECOLI	rpmC	14	10	1.4	1.10236	0.140598
P76145	TAM_ECOLI	tam	7	5	1.4	1.10236	0.140598
P0AF36	ZAPB_ECOLI	zapB	14	10	1.4	1.10236	0.140598
P0A7V3	RS3_ECOLI	rpsC	32	23	1.3913	1.09552	0.13161
P16659	SYP_ECOLI	proS	25	18	1.38889	1.09361	0.129103
P0ABC3	HFLC_ECOLI	hflC	18	13	1.38462	1.09025	0.124657
P0AD61	KPYK1_ECOLI	pykF	72	52	1.38462	1.09025	0.124657
P0ABH9	CLPA_ECOLI	clpA	11	8	1.375	1.08268	0.114603
P00550	PTM3C_ECOLI	mtlA	11	8	1.375	1.08268	0.114603
P0A7N9	RL33_ECOLI	rpmG	11	8	1.375	1.08268	0.114603
P00579	RPOD_ECOLI	rpoD	11	8	1.375	1.08268	0.114603
P37903	USPF_ECOLI	uspF	11	8	1.375	1.08268	0.114603
P68919	RL25_ECOLI	rplY	27	20	1.35	1.06299	0.0881309
P0A853	TNAA_ECOLI	tnaA	275	204	1.34804	1.06145	0.086034
P0A7L0	RL1_ECOLI	rplA	47	35	1.34286	1.05737	0.0804773
P0A955	ALKH_ECOLI	eda	12	9	1.33333	1.04987	0.070209
P0A6E6	ATPE_ECOLI	atpC	4	3	1.33333	1.04987	0.070209
P0AEE1	DCRB_ECOLI	dcrB	4	3	1.33333	1.04987	0.070209
P0ACC7	GLMU_ECOLI	glmU	4	3	1.33333	1.04987	0.070209
P0A9M2	HPRT_ECOLI	hpt	4	3	1.33333	1.04987	0.070209
P63020	NFUA_ECOLI	nfuA	4	3	1.33333	1.04987	0.070209
P0AFD1	NUOE_ECOLI	nuoE	4	3	1.33333	1.04987	0.070209
P69783	PTGA_ECOLI	crr	44	33	1.33333	1.04987	0.070209
P69407	RCSB_ECOLI	rcsB	4	3	1.33333	1.04987	0.070209
P0AA10	RL13_ECOLI	rplM	24	18	1.33333	1.04987	0.070209
P16456	SELD_ECOLI	selD	8	6	1.33333	1.04987	0.070209
P0A8W2	SLYA_ECOLI	slyA	4	3	1.33333	1.04987	0.070209
P0ABZ6	SURA_ECOLI	surA	4	3	1.33333	1.04987	0.070209
P07118	SYV_ECOLI	valS	24	18	1.33333	1.04987	0.070209
P0A877	TRPA_ECOLI	trpA	8	6	1.33333	1.04987	0.070209
P0A9P4	TRXB_ECOLI	trxB	4	3	1.33333	1.04987	0.070209
P0A8E1	YCFP_ECOLI	ycfP	8	6	1.33333	1.04987	0.070209
P0ACX3	YDHR_ECOLI	ydhR	4	3	1.33333	1.04987	0.070209
Q46845	YGHU_ECOLI	yghU	4	3	1.33333	1.04987	0.070209
P29680	DCUP_ECOLI	hemE	4	3	1.33333	1.04987	0.070209
P60723	RL4_ECOLI	rplD	46	35	1.31429	1.03487	0.0494504
P63224	GMHA_ECOLI	gmhA	13	10	1.3	1.02362	0.0336831
P10384	FADL_ECOLI	fadL	9	7	1.28571	1.01237	0.0177416
P37902	GLTI_ECOLI	gltI	9	7	1.28571	1.01237	0.0177416
P0AFC7	NUOB_ECOLI	nuoB	9	7	1.28571	1.01237	0.0177416
P0A9W3	YJJK_ECOLI	yjjK	36	28	1.28571	1.01237	0.0177416
P0A9B2	G3P1_ECOLI	gapA	128	101	1.26733	0.997895	-0.00303998
P0AET8	HDHA_ECOLI	hdhA	19	15	1.26667	0.997375	-0.00379158
P22333	ADD_ECOLI	add	10	8	1.25	0.984252	-0.0229004
P0AE88	CPXR_ECOLI	cpxR	5	4	1.25	0.984252	-0.0229004
P28248	DCD_ECOLI	dcd	5	4	1.25	0.984252	-0.0229004
P0A6N8	EFPL_ECOLI	yeiP	5	4	1.25	0.984252	-0.0229004
P75913	GHRA_ECOLI	ghrA	5	4	1.25	0.984252	-0.0229004
P0A6S7	GPDA_ECOLI	gpsA	5	4	1.25	0.984252	-0.0229004
P06999	K6PF2_ECOLI	pfkB	10	8	1.25	0.984252	-0.0229004
P0A908	MIPA_ECOLI	mipA	5	4	1.25	0.984252	-0.0229004
P0AG48	RL21_ECOLI	rplU	15	12	1.25	0.984252	-0.0229004
P0A9K9	SLYD_ECOLI	slyD	10	8	1.25	0.984252	-0.0229004
P0A9M5	XGPT_ECOLI	gpt	5	4	1.25	0.984252	-0.0229004
P64451	YDCL_ECOLI	ydcL	5	4	1.25	0.984252	-0.0229004
P0A9Q7	ADHE_ECOLI	adhE	123	99	1.24242	0.978287	-0.0316706
P0AA16	OMPR_ECOLI	ompR	16	13	1.23077	0.96911	-0.0452682
P0A940	YAET_ECOLI	yaeT	16	13	1.23077	0.96911	-0.0452682
P25516	ACON1_ECOLI	acnA	104	85	1.22353	0.963409	-0.0537797
P04825	AMPN_ECOLI	pepN	33	27	1.22222	0.96238	-0.0553219
P0A6G7	CLPP_ECOLI	clpP	11	9	1.22222	0.96238	-0.0553219
P0A8V2	RPOB_ECOLI	rpoB	89	73	1.21918	0.959983	-0.0589196
P0A8T7	RPOC_ECOLI	rpoC	106	87	1.21839	0.959363	-0.0598515
P00959	SYM_ECOLI	metG	17	14	1.21429	0.95613	-0.0647206
P75691	YAHK_ECOLI	yahK	40	33	1.21212	0.954426	-0.0672945
P0ABU5	ELBB_ECOLI	elbB	6	5	1.2	0.944882	-0.0817941
P0A6P5	ENGA_ECOLI	engA	6	5	1.2	0.944882	-0.0817941
P0A6W5	GREA_ECOLI	greA	6	5	1.2	0.944882	-0.0817941
P0A705	IF2_ECOLI	infB	36	30	1.2	0.944882	-0.0817941
P25522	MNME_ECOLI	mnmE	6	5	1.2	0.944882	-0.0817941
P0AFF6	NUSA_ECOLI	nusA	18	15	1.2	0.944882	-0.0817941
P0AED0	USPA_ECOLI	uspA	30	25	1.2	0.944882	-0.0817941
P06959	ODP2_ECOLI	aceF	56	47	1.19149	0.938181	-0.0920624
P27306	STHA_ECOLI	sthA	25	21	1.19048	0.937383	-0.0932897
P60438	RL3_ECOLI	rplC	26	22	1.18182	0.930565	-0.10382
P61517	CAN_ECOLI	can	7	6	1.16667	0.918635	-0.122436
P0A9Q9	DHAS_ECOLI	asd	7	6	1.16667	0.918635	-0.122436
P0AFK9	POTD_ECOLI	potD	7	6	1.16667	0.918635	-0.122436
P23869	PPIB_ECOLI	ppiB	21	18	1.16667	0.918635	-0.122436
P37744	RMLA1_ECOLI	rmlA1	7	6	1.16667	0.918635	-0.122436
P0ABU2	ENGD_ECOLI	engD	15	13	1.15385	0.90854	-0.138378
P0AC53	G6PD_ECOLI	zwf	15	13	1.15385	0.90854	-0.138378
P61175	RL22_ECOLI	rplV	23	20	1.15	0.905512	-0.143195
P0A8E7	YAJQ_ECOLI	yajQ	23	20	1.15	0.905512	-0.143195
P0ABA6	ATPG_ECOLI	atpG	16	14	1.14286	0.899888	-0.152183
P0A7D4	PURA_ECOLI	purA	40	35	1.14286	0.899888	-0.152183
P39177	USPG_ECOLI	uspG	8	7	1.14286	0.899888	-0.152183
P24215	UXUA_ECOLI	uxuA	8	7	1.14286	0.899888	-0.152183
P0AFR4	YCIO_ECOLI	yciO	8	7	1.14286	0.899888	-0.152183
P77581	ASTC_ECOLI	astC	24	21	1.14286	0.899888	-0.152183
P23538	PPSA_ECOLI	ppsA	25	22	1.13636	0.894775	-0.160404
P0ADU5	YGIW_ECOLI	ygiW	50	44	1.13636	0.894775	-0.160404
P08506	DACC_ECOLI	dacC	17	15	1.13333	0.892388	-0.164256
P0A9C5	GLNA_ECOLI	glnA	9	8	1.125	0.885827	-0.174903
P60240	RAPA_ECOLI	rapA	9	8	1.125	0.885827	-0.174903
P0A7M2	RL28_ECOLI	rpmB	10	9	1.11111	0.874891	-0.192825
P25553	ALDA_ECOLI	aldA	85	77	1.1039	0.86921	-0.202224
P18843	NADE_ECOLI	nadE	11	10	1.1	0.866142	-0.207325
P07813	SYL_ECOLI	leuS	22	20	1.1	0.866142	-0.207325
P76193	YNHG_ECOLI	ynhG	11	10	1.1	0.866142	-0.207325
P27302	TKT1_ECOLI	tktA	23	21	1.09524	0.862392	-0.213584
P08997	MASY_ECOLI	aceB	106	97	1.09278	0.860459	-0.216821
P61949	FLAV_ECOLI	fldA	12	11	1.09091	0.858984	-0.219298
P0AEM9	FLIY_ECOLI	fliY	12	11	1.09091	0.858984	-0.219298
P0A855	TOLB_ECOLI	tolB	12	11	1.09091	0.858984	-0.219298
P0ABA0	ATPF_ECOLI	atpF	13	12	1.08333	0.853018	-0.229351
P0A6Y1	IHFB_ECOLI	ihfB	14	13	1.07692	0.847971	-0.237913
P10408	SECA_ECOLI	secA	14	13	1.07692	0.847971	-0.237913
P0AGD3	SODF_ECOLI	sodB	42	39	1.07692	0.847971	-0.237913
P32132	TYPA_ECOLI	typA	15	14	1.07143	0.843645	-0.245293
P0A8L1	SYS_ECOLI	serS	17	16	1.0625	0.836614	-0.257366
P0AFG6	ODO2_ECOLI	sucB	52	49	1.06122	0.83561	-0.259099
P09546	PUTA_ECOLI	putA	19	18	1.05556	0.831146	-0.266826
P0AAI9	FABD_ECOLI	fabD	21	20	1.05	0.826772	-0.274439
P0A7Z4	RPOA_ECOLI	rpoA	51	49	1.04082	0.81954	-0.287113
P0AES4	GYRA_ECOLI	gyrA	29	28	1.03571	0.815523	-0.294202
P00957	SYA_ECOLI	alaS	30	29	1.03448	0.814553	-0.295919
P0AEE5	DGAL_ECOLI	mglB	33	32	1.03125	0.812008	-0.300434
P0ABB4	ATPB_ECOLI	atpD	79	77	1.02597	0.807854	-0.307834
P0A7K2	RL7_ECOLI	rplL	55	54	1.01852	0.801983	-0.318356
P0ACN4	ALLR_ECOLI	allR	2	2	1	0.787402	-0.344828
P0AB91	AROG_ECOLI	aroG	4	4	1	0.787402	-0.344828
P0AAF6	ARTP_ECOLI	artP	4	4	1	0.787402	-0.344828
P0ABA4	ATPD_ECOLI	atpH	11	11	1	0.787402	-0.344828
P0ABD8	BCCP_ECOLI	accB	4	4	1	0.787402	-0.344828
P08331	CPDB_ECOLI	cpdB	3	3	1	0.787402	-0.344828
P24251	CRL_ECOLI	crl	3	3	1	0.787402	-0.344828
P0A6J5	DADA_ECOLI	dadA	10	10	1	0.787402	-0.344828
P0A988	DPO3B_ECOLI	dnaN	4	4	1	0.787402	-0.344828
P0A993	F16PA_ECOLI	fbp	6	6	1	0.787402	-0.344828
P0A6R0	FABH_ECOLI	fabH	10	10	1	0.787402	-0.344828
P0AEN1	FRE_ECOLI	fre	2	2	1	0.787402	-0.344828
P0A9A9	FUR_ECOLI	fur	6	6	1	0.787402	-0.344828
P23893	GSA_ECOLI	hemL	7	7	1	0.787402	-0.344828
P06983	HEM3_ECOLI	hemC	2	2	1	0.787402	-0.344828
P09127	HEMX_ECOLI	hemX	5	5	1	0.787402	-0.344828
P0ACB7	HEMY_ECOLI	hemY	3	3	1	0.787402	-0.344828
P43329	HRPA_ECOLI	hrpA	2	2	1	0.787402	-0.344828
P0A6X7	IHFA_ECOLI	ihfA	13	13	1	0.787402	-0.344828
P0ACR9	MPRA_ECOLI	mprA	2	2	1	0.787402	-0.344828
P0A9H1	MUG_ECOLI	mug	3	3	1	0.787402	-0.344828
P0A749	MURA_ECOLI	murA	3	3	1	0.787402	-0.344828
P0ACD4	NIFU_ECOLI	nifU	5	5	1	0.787402	-0.344828
P0A903	NLPB_ECOLI	nlpB	7	7	1	0.787402	-0.344828
P0A780	NUSB_ECOLI	nusB	3	3	1	0.787402	-0.344828
P09169	OMPT_ECOLI	ompT	6	6	1	0.787402	-0.344828
P33136	OPGG_ECOLI	mdoG	8	8	1	0.787402	-0.344828
P0AFJ1	PHNA_ECOLI	phnA	3	3	1	0.787402	-0.344828
P0AB67	PNTB_ECOLI	pntB	2	2	1	0.787402	-0.344828
P69828	PTKA_ECOLI	gatA	8	8	1	0.787402	-0.344828
P37051	PURU_ECOLI	purU	2	2	1	0.787402	-0.344828
P0A7G6	RECA_ECOLI	recA	13	13	1	0.787402	-0.344828
P37760	RFBD_ECOLI	rfbD	2	2	1	0.787402	-0.344828
P0A7M9	RL31_ECOLI	rpmE	6	6	1	0.787402	-0.344828
P0A8I8	RLMH_ECOLI	rlmH	2	2	1	0.787402	-0.344828
P0AG86	SECB_ECOLI	secB	8	8	1	0.787402	-0.344828
P0AGE0	SSB_ECOLI	ssb	6	6	1	0.787402	-0.344828
P04805	SYE_ECOLI	gltX	15	15	1	0.787402	-0.344828
P0AGJ9	SYY_ECOLI	tyrS	6	6	1	0.787402	-0.344828
P0AE01	TRMJ_ECOLI	trmJ	3	3	1	0.787402	-0.344828
P39160	UXUB_ECOLI	uxuB	2	2	1	0.787402	-0.344828
P76506	VACJ_ECOLI	vacJ	2	2	1	0.787402	-0.344828
P76372	WZZB_ECOLI	wzzB	7	7	1	0.787402	-0.344828
P46130	YBHC_ECOLI	ybhC	4	4	1	0.787402	-0.344828
P0AAX8	YBIS_ECOLI	ybiS	4	4	1	0.787402	-0.344828
P75874	YCCU_ECOLI	yccU	7	7	1	0.787402	-0.344828
P75914	YCDX_ECOLI	ycdX	4	4	1	0.787402	-0.344828
P77804	YDGA_ECOLI	ydgA	24	24	1	0.787402	-0.344828
P77552	YDHQ_ECOLI	ydhQ	3	3	1	0.787402	-0.344828
P64506	YEBY_ECOLI	yebY	2	2	1	0.787402	-0.344828
P0ADK0	YIAF_ECOLI	yiaF	2	2	1	0.787402	-0.344828
P0AG27	YIBN_ECOLI	yibN	7	7	1	0.787402	-0.344828
P32157	YIIM_ECOLI	yiiM	2	2	1	0.787402	-0.344828
P39172	ZNUA_ECOLI	znuA	2	2	1	0.787402	-0.344828
P0AB65	ACYP_ECOLI	yccX	3	3	1	0.787402	-0.344828
P69451	LCFA_ECOLI	fadD	2	2	1	0.787402	-0.344828
P76329	MPGP_ECOLI	yedP	3	3	1	0.787402	-0.344828
P00956	SYI_ECOLI	ileS	22	23	0.956522	0.753167	-0.408959
P00448	SODM_ECOLI	sodA	20	21	0.952381	0.749906	-0.415218
P0ACA3	SSPA_ECOLI	sspA	18	19	0.947368	0.745959	-0.422831
P76558	MAO2_ECOLI	maeB	35	37	0.945946	0.744839	-0.424999
P21179	CATE_ECOLI	katE	52	55	0.945455	0.744452	-0.425748
P0ACF8	HNS_ECOLI	hns	31	33	0.939394	0.73968	-0.435026
P63284	CLPB_ECOLI	clpB	117	125	0.936	0.737008	-0.440248
P00509	AAT_ECOLI	aspC	14	15	0.933333	0.734908	-0.444364
P0AG63	RS17_ECOLI	rpsQ	12	13	0.923077	0.726832	-0.460306
P0A8N3	SYK1_ECOLI	lysS	24	26	0.923077	0.726832	-0.460306
P0AE06	ACRA_ECOLI	acrA	11	12	0.916667	0.721785	-0.470359
P31120	GLMM_ECOLI	glmM	10	11	0.909091	0.71582	-0.482332
P0A6L2	DAPA_ECOLI	dapA	8	9	0.888889	0.699913	-0.514753
P0AEH5	ELAB_ECOLI	elaB	8	9	0.888889	0.699913	-0.514753
P0C8J6	GATY_ECOLI	gatY	24	27	0.888889	0.699913	-0.514753
P22259	PCKA_ECOLI	pckA	50	57	0.877193	0.690703	-0.533862
P0ACF4	DBHB_ECOLI	hupB	14	16	0.875	0.688976	-0.537474
P37689	GPMI_ECOLI	gpmI	7	8	0.875	0.688976	-0.537474
P07004	PROA_ECOLI	proA	6	7	0.857143	0.674916	-0.567221
P39831	YDFG_ECOLI	ydfG	12	14	0.857143	0.674916	-0.567221
P0ADW3	YHCB_ECOLI	yhcB	6	7	0.857143	0.674916	-0.567221
P05055	PNP_ECOLI	pnp	46	54	0.851852	0.670749	-0.576154
P0A9X4	MREB_ECOLI	mreB	17	20	0.85	0.669291	-0.579294
P0A7T3	RS16_ECOLI	rpsP	17	20	0.85	0.669291	-0.579294
P45523	FKBA_ECOLI	fkpA	11	13	0.846154	0.666263	-0.585837
P0AE08	AHPC_ECOLI	ahpC	82	97	0.845361	0.665638	-0.587189
P0A870	TALB_ECOLI	talB	61	73	0.835616	0.657966	-0.603916
P29012	ALR2_ECOLI	dadX	10	12	0.833333	0.656168	-0.607863
P0AEZ3	MIND_ECOLI	minD	15	18	0.833333	0.656168	-0.607863
P0A794	PDXJ_ECOLI	pdxJ	5	6	0.833333	0.656168	-0.607863
P16095	SDHL_ECOLI	sdaA	5	6	0.833333	0.656168	-0.607863
P37440	UCPA_ECOLI	ucpA	5	6	0.833333	0.656168	-0.607863
P0ADV7	YRBC_ECOLI	yrbC	5	6	0.833333	0.656168	-0.607863
P0AC33	FUMA_ECOLI	fumA	9	11	0.818182	0.644238	-0.634335
P17169	GLMS_ECOLI	glmS	9	11	0.818182	0.644238	-0.634335
P62707	GPMA_ECOLI	gpmA	58	71	0.816901	0.643229	-0.636595
P77695	GNSB_ECOLI	gnsB	4	5	0.8	0.629921	-0.666757
P06988	HISX_ECOLI	hisD	4	5	0.8	0.629921	-0.666757
P0ADY3	RL14_ECOLI	rplN	12	15	0.8	0.629921	-0.666757
P0ADA5	YAJG_ECOLI	yajG	4	5	0.8	0.629921	-0.666757
P0A6Q6	FABZ_ECOLI	fabZ	7	9	0.777778	0.612423	-0.707399
P21177	FADB_ECOLI	fadB	7	9	0.777778	0.612423	-0.707399
P0A6Y5	HSLO_ECOLI	hslO	7	9	0.777778	0.612423	-0.707399
P37095	PEPB_ECOLI	pepB	14	18	0.777778	0.612423	-0.707399
P0ADY1	PPID_ECOLI	ppiD	14	18	0.777778	0.612423	-0.707399
P07012	RF2_ECOLI	prfB	7	9	0.777778	0.612423	-0.707399
P0A7J3	RL10_ECOLI	rplJ	35	45	0.777778	0.612423	-0.707399
P08312	SYFA_ECOLI	pheS	7	9	0.777778	0.612423	-0.707399
P0A9Q1	ARCA_ECOLI	arcA	31	40	0.775	0.610236	-0.71256
P0AEK2	FABG_ECOLI	fabG	24	31	0.774194	0.609601	-0.714062
P0A8M0	SYN_ECOLI	asnS	17	22	0.772727	0.608447	-0.716797
P0A850	TIG_ECOLI	tig	77	101	0.762376	0.600296	-0.736253
P27550	ACSA_ECOLI	acs	36	48	0.75	0.590551	-0.759866
P0A972	CSPE_ECOLI	cspE	6	8	0.75	0.590551	-0.759866
P15042	DNLJ_ECOLI	ligA	3	4	0.75	0.590551	-0.759866
P09030	EX3_ECOLI	xthA	3	4	0.75	0.590551	-0.759866
P0A8P3	FETP_ECOLI	yggX	3	4	0.75	0.590551	-0.759866
P0A9M0	LON_ECOLI	lon	36	48	0.75	0.590551	-0.759866
P31554	LPTD_ECOLI	lptD	3	4	0.75	0.590551	-0.759866
P69874	POTA_ECOLI	potA	3	4	0.75	0.590551	-0.759866
P0A8M6	YEEX_ECOLI	yeeX	6	8	0.75	0.590551	-0.759866
P61889	MDH_ECOLI	mdh	88	118	0.745763	0.587215	-0.76804
P0ABK5	CYSK_ECOLI	cysK	45	61	0.737705	0.58087	-0.783713
P0A9Q5	ACCD_ECOLI	accD	11	15	0.733333	0.577428	-0.792287
P0A9G6	ACEA_ECOLI	aceA	183	251	0.729084	0.574082	-0.800672
P0AE18	AMPM_ECOLI	map	8	11	0.727273	0.572656	-0.80426
P08200	IDH_ECOLI	icd	65	90	0.722222	0.568679	-0.814314
P0AEU7	SKP_ECOLI	skp	13	18	0.722222	0.568679	-0.814314
P0A6P1	EFTS_ECOLI	tsf	54	75	0.72	0.566929	-0.81876
P0A6F9	CH10_ECOLI	groS	35	49	0.714286	0.56243	-0.830255
P0A6N4	EFP_ECOLI	efp	5	7	0.714286	0.56243	-0.830255
P0A953	FABB_ECOLI	fabB	25	35	0.714286	0.56243	-0.830255
P25714	OXAA_ECOLI	oxaA	5	7	0.714286	0.56243	-0.830255
P0A7N4	RL32_ECOLI	rpmF	5	7	0.714286	0.56243	-0.830255
P36683	ACON2_ECOLI	acnB	84	118	0.711864	0.560523	-0.835154
P0A9D8	DAPD_ECOLI	dapD	22	31	0.709677	0.558801	-0.839593
P0A917	OMPX_ECOLI	ompX	54	77	0.701299	0.552204	-0.856728
P0AFU8	RISA_ECOLI	ribE	7	10	0.7	0.551181	-0.859402
P0AG30	RHO_ECOLI	rho	23	33	0.69697	0.548795	-0.865661
P0A6Z3	HTPG_ECOLI	htpG	50	72	0.694444	0.546807	-0.870897
P0A6M8	EFG_ECOLI	fusA	177	255	0.694118	0.546549	-0.871576
P09372	GRPE_ECOLI	grpE	22	32	0.6875	0.541339	-0.885397
P0AF93	YJGF_ECOLI	yjgF	17	25	0.68	0.535433	-0.901222
P07639	AROB_ECOLI	aroB	2	3	0.666667	0.524934	-0.929791
P0ABB0	ATPA_ECOLI	atpA	78	117	0.666667	0.524934	-0.929791
P0A6H1	CLPX_ECOLI	clpX	4	6	0.666667	0.524934	-0.929791
P06149	DLD_ECOLI	dld	2	3	0.666667	0.524934	-0.929791
P0AEG6	DSBC_ECOLI	dsbC	2	3	0.666667	0.524934	-0.929791
P25437	FRMA_ECOLI	frmA	4	6	0.666667	0.524934	-0.929791
P0A6X3	HFQ_ECOLI	hfq	10	15	0.666667	0.524934	-0.929791
P0AFG3	ODO1_ECOLI	sucA	40	60	0.666667	0.524934	-0.929791
P24554	RADA_ECOLI	radA	2	3	0.666667	0.524934	-0.929791
P0A7G2	RBFA_ECOLI	rbfA	6	9	0.666667	0.524934	-0.929791
P0A7I4	RF3_ECOLI	prfC	4	6	0.666667	0.524934	-0.929791
P68191	SRA_ECOLI	sra	2	3	0.666667	0.524934	-0.929791
P00960	SYGA_ECOLI	glyQ	6	9	0.666667	0.524934	-0.929791
P08957	T1MK_ECOLI	hsdM	2	3	0.666667	0.524934	-0.929791
P75915	YCDY_ECOLI	ycdY	2	3	0.666667	0.524934	-0.929791
P0AB52	YCHN_ECOLI	ychN	4	6	0.666667	0.524934	-0.929791
P76536	YFEX_ECOLI	yfeX	2	3	0.666667	0.524934	-0.929791
P0AF70	YJEI_ECOLI	yjeI	2	3	0.666667	0.524934	-0.929791
P0AE37	ASTA_ECOLI	astA	2	3	0.666667	0.524934	-0.929791
P0A7J7	RL11_ECOLI	rplK	19	29	0.655172	0.515884	-0.954882
P0A9P0	DLDH_ECOLI	lpdA	65	100	0.65	0.511811	-0.966317
P0AC69	GLRX4_ECOLI	grxD	13	20	0.65	0.511811	-0.966317
P0AC41	DHSA_ECOLI	sdhA	62	98	0.632653	0.498152	-1.00534
P0AA25	THIO_ECOLI	trxA	22	35	0.628571	0.494938	-1.01468
P69222	IF1_ECOLI	infA	5	8	0.625	0.492126	-1.0229
P0A6F5	CH60_ECOLI	groL	206	331	0.622356	0.490044	-1.02902
P0A717	KPRS_ECOLI	prs	18	29	0.62069	0.488732	-1.03288
P0A763	NDK_ECOLI	ndk	16	26	0.615385	0.484555	-1.04527
P0A7A9	IPYR_ECOLI	ppa	23	38	0.605263	0.476585	-1.06919
P69913	CSRA_ECOLI	csrA	3	5	0.6	0.472441	-1.08179
P69441	KAD_ECOLI	adk	24	40	0.6	0.472441	-1.08179
P60906	SYH_ECOLI	hisS	6	10	0.6	0.472441	-1.08179
P0A836	SUCC_ECOLI	sucC	71	119	0.596639	0.469794	-1.0899
P07014	DHSB_ECOLI	sdhB	25	42	0.595238	0.468691	-1.09329
P0A905	SLYB_ECOLI	slyB	14	24	0.583333	0.459318	-1.12244
P0AFG0	NUSG_ECOLI	nusG	18	31	0.580645	0.457201	-1.1291
P0AGE9	SUCD_ECOLI	sucD	32	56	0.571429	0.449944	-1.15218
P21151	FADA_ECOLI	fadA	4	7	0.571429	0.449944	-1.15218
P0ABH7	CISY_ECOLI	gltA	62	111	0.558559	0.43981	-1.18505
P16700	CYSP_ECOLI	cysP	5	9	0.555556	0.437445	-1.19283
P0A910	OMPA_ECOLI	ompA	228	423	0.539007	0.424415	-1.23645
P0A9K3	PHOL_ECOLI	ybeZ	15	28	0.535714	0.421822	-1.24529
P0A6Y8	DNAK_ECOLI	dnaK	229	432	0.530093	0.417396	-1.26051
P0A805	RRF_ECOLI	frr	21	40	0.525	0.413386	-1.27444
P22256	GABT_ECOLI	gabT	34	67	0.507463	0.399577	-1.32345
P0A6D7	AROK_ECOLI	aroK	4	8	0.5	0.393701	-1.34483
P0AC44	DHSD_ECOLI	sdhD	2	4	0.5	0.393701	-1.34483
P08622	DNAJ_ECOLI	dnaJ	7	14	0.5	0.393701	-1.34483
P25526	GABD_ECOLI	gabD	27	54	0.5	0.393701	-1.34483
P0A6B7	ISCS_ECOLI	iscS	23	46	0.5	0.393701	-1.34483
P04951	KDSB_ECOLI	kdsB	3	6	0.5	0.393701	-1.34483
P0AC81	LGUL_ECOLI	gloA	2	4	0.5	0.393701	-1.34483
P0A734	MINE_ECOLI	minE	6	12	0.5	0.393701	-1.34483
P07001	PNTA_ECOLI	pntA	4	8	0.5	0.393701	-1.34483
P23865	PRC_ECOLI	prc	3	6	0.5	0.393701	-1.34483
P0AGK4	YHBY_ECOLI	yhbY	2	4	0.5	0.393701	-1.34483
P0A862	TPX_ECOLI	tpx	41	83	0.493976	0.388957	-1.36232
P0AAI3	FTSH_ECOLI	ftsH	24	49	0.489796	0.385666	-1.37458
P0A6Q3	FABA_ECOLI	fabA	15	31	0.483871	0.381001	-1.39213
P69776	LPP_ECOLI	lpp	20	42	0.47619	0.374953	-1.41522
P0A6A8	ACP_ECOLI	acpP	17	36	0.472222	0.371829	-1.42729
P35340	AHPF_ECOLI	ahpF	8	17	0.470588	0.370542	-1.43229
P0A8M3	SYT_ECOLI	thrS	25	57	0.438596	0.345352	-1.53386
P77348	MPPA_ECOLI	mppA	3	7	0.428571	0.337458	-1.56722
P0A6N1	EFTU_ECOLI	tufA	299	702	0.425926	0.335375	-1.57615
P0ADZ7	YAJC_ECOLI	yajC	5	12	0.416667	0.328084	-1.60786
P0A707	IF3_ECOLI	infC	14	34	0.411765	0.324224	-1.62494
P37747	GLF_ECOLI	glf	2	5	0.4	0.314961	-1.66676
P0A6Z1	HSCA_ECOLI	hscA	2	5	0.4	0.314961	-1.66676
P0ABZ4	KDSC_ECOLI	kdsC	2	5	0.4	0.314961	-1.66676
P52061	RDGB_ECOLI	rdgB	2	5	0.4	0.314961	-1.66676
P09158	SPEE_ECOLI	speE	2	5	0.4	0.314961	-1.66676
P0AC02	YFIO_ECOLI	yfiO	2	5	0.4	0.314961	-1.66676
P23843	OPPA_ECOLI	oppA	24	61	0.393443	0.309797	-1.6906
P21513	RNE_ECOLI	rne	14	39	0.358974	0.282657	-1.82288
P30850	RNB_ECOLI	rnb	3	9	0.333333	0.262467	-1.92979
P02931	OMPF_ECOLI	ompF	18	55	0.327273	0.257695	-1.95626
P23827	ECOT_ECOLI	eco	5	16	0.3125	0.246063	-2.0229
P0A9Y6	CSPC_ECOLI	cspC	13	44	0.295455	0.232641	-2.10382
P0AFM6	PSPA_ECOLI	pspA	7	26	0.269231	0.211993	-2.23791
P0ACJ0	LRP_ECOLI	lrp	2	8	0.25	0.19685	-2.34483
P0ADG4	SUHB_ECOLI	suhB	5	42	0.119048	0.0937383	-3.41522
P39353	YJHC_ECOLI	yjhC	2	28	0.0714286	0.056243	-4.15218
P0A6L4	NANA_ECOLI	nanA	3	83	0.0361446	0.0284603	-5.13491

## Sheet: S2C
Accession (Uniprot)	Protein IDs	Gene Name	Mean Log2 Fold Change in MY1506 (vs. MG1655) Normalized	Mean Log2 Fold Change in MY1512 (vs. MG1655) Normalized
Suppressors and IF1
P69222	IF1_ECOLI	infA	-0.263034	-1.0229
P0A705	IF2_ECOLI	infB	0.415037	-0.0817941
P0A707	IF3_ECOLI	infC	0.0229611	-1.62494
P0A7V3	RS3_ECOLI	rpsC	-0.853711	0.13161
Ribosomal proteins
P0A7L0	RL1_ECOLI	rplA	0.256775	0.0804773
P0A7J3	RL10_ECOLI	rplJ	-0.260123	-0.707399
P0A7J7	RL11_ECOLI	rplK	-0.258519	-0.954882
P0AA10	RL13_ECOLI	rplM	-0.368829	0.070209
P0ADY3	RL14_ECOLI	rplN	0.0144996	-0.666757
P02413	RL15_ECOLI	rplO	0.599462	2.8251
P0AG44	RL17_ECOLI	rplQ	1.18442	1.8251
P0C018	RL18_ECOLI	rplR	-0.181898	0.443667
P0A7K6	RL19_ECOLI	rplS	0.125531	0.503168
P60422	RL2_ECOLI	rplB	1.97797	4.08144
P0AG48	RL21_ECOLI	rplU	-0.219966	-0.0229004
P61175	RL22_ECOLI	rplV	0.762961	-0.143195
P0ADZ0	RL23_ECOLI	rplW	0.0144996	0.655172
P60624	RL24_ECOLI	rplX	1.92961	0.935279
P68919	RL25_ECOLI	rplY	-0.0443941	0.0881309
P0A7L8	RL27_ECOLI	rpmA	1.97797	2.65517
P0A7M2	RL28_ECOLI	rpmB	-0.432959	-0.192825
P0A7M6	RL29_ECOLI	rpmC	0.415037	0.140598
P60438	RL3_ECOLI	rplC	0.277534	-0.10382
P0AG51	RL30_ECOLI	rpmD	-0.181898	0.19574
P0A7M9	RL31_ECOLI	rpmE	0.499926	-0.344828
P0A7N4	RL32_ECOLI	rpmF	-0.359896	-0.830255
P0A7N9	RL33_ECOLI	rpmG	-0.722466	0.114603
P60723	RL4_ECOLI	rplD	0.170619	0.0494504
P62399	RL5_ECOLI	rplE	0.557642	0.412601
P0AG55	RL6_ECOLI	rplF	0.166503	0.292601
P0A7K2	RL7_ECOLI	rplL	0.250567	-0.318356
P0A7R1	RL9_ECOLI	rplI	0.357704	0.570283
P0AG67	RS1_ECOLI	rpsA	-0.21026	0.724434
P0A7R5	RS10_ECOLI	rpsJ	0.384449	0.655172
P0A7R9	RS11_ECOLI	rpsK	-0.237039	2.1406
P0A7S9	RS13_ECOLI	rpsM	0.393011	0.593771
P0AG59	RS14_ECOLI	rpsN	0.557642	1.01774
P0ADZ4	RS15_ECOLI	rpsO	-0.359896	0.655172
P0A7T3	RS16_ECOLI	rpsP	-1.1375	-0.579294
P0AG63	RS17_ECOLI	rpsQ	-0.722466	-0.460306
P0A7T7	RS18_ECOLI	rpsR	0.862496	1.65517
P0A7U3	RS19_ECOLI	rpsS	-0.432959	1.34323
P0A7V0	RS2_ECOLI	rpsB	-0.330149	0.488062
P0A7U7	RS20_ECOLI	rpsT	1.03242	0.240134
P0A7V3	RS3_ECOLI	rpsC	-0.853711	0.13161
P0A7V8	RS4_ECOLI	rpsD	1.08489	1.49647
P0A7W1	RS5_ECOLI	rpsE	-0.293623	0.202659
P02358	RS6_ECOLI	rpsF	0.483985	0.414163
P02359	RS7_ECOLI	rpsG	0.792107	0.9771
P0A7W7	RS8_ECOLI	rpsH	-0.928917	0.503168
P0A7X3	RS9_ECOLI	rpsI	0.277534	1.30725
Proteases and chaperones
P0C054	IBPA_ECOLI	ibpA	-0.137504	0.240134
P0A6G7	CLPP_ECOLI	clpP	-0.191951	-0.0553219
P0AFM6	PSPA_ECOLI	pspA	-0.252981	-2.23791
P08622	DNAJ_ECOLI	dnaJ	-0.281893	-1.34483
P0A9M0	LON_ECOLI	lon	-1.35323	-0.759866
P0A6Y8	DNAK_ECOLI	dnaK	-1.60084	-1.26051
P09372	GRPE_ECOLI	grpE	-1.635	-0.885397
P0A6F5	CH60_ECOLI	groL	-1.97421	-1.02902
P63284	CLPB_ECOLI	clpB	-1.98781	-0.440248
P0A6F9	CH10_ECOLI	groS	-2.01525	-0.830255
P0AAI3	FTSH_ECOLI	ftsH	-0.813614	-1.37458
P0A6Z3	HTPG_ECOLI	htpG	-2.03441	-0.870897
Elongation factors
P0A6N1	EFTU_ECOLI	tufA	-0.489543	-1.57615
P0A6N4	EFP_ECOLI	efp	-0.529821	-0.830255
P0A6M8	EFG_ECOLI	fusA	-0.592698	-0.871576
P0A6P1	EFTS_ECOLI	tsf	-0.629357	-0.81876

## Sheet: S2D
Accession (Uniprot)	Protein IDs	Gene Name	1STEPdb Sub-cellular Location	Mean Peptide Peak areas(MG1655)	Mean Peptide Peak areas(MY1506)	Mean Peptide Peak areas(MY1512)	Mean Fold Change in MY1506 (vs. MG1655)	Mean Fold Change in MY1506 (vs. MG1655) Normalized	Mean Log2 Fold Change in MY1506 (vs. MG1655) Normalized	Mean Fold Change in MY1512 (vs. MG1655)	Mean Fold Change in MY1512 (vs. MG1655) Normalized	Mean Log2 Fold Change in MY1512 (vs. MG1655) Normalized
P30871	3PASE_ECOLI	ygiF	Cytoplasmic	65215.8	153607	73023	2.35536	1.83941	0.879246	1.11971	0.983977	-0.0233034
P76491	5DNU_ECOLI	yfbR	Cytoplasmic	46406.8	103830	52324.7	2.23739	1.74728	0.805113	1.12752	0.990838	-0.0132787
P00350	6PGD_ECOLI	gnd	Cytoplasmic	221717	303367	184130	1.36826	1.06854	0.0956449	0.830474	0.729801	-0.454425
P31119	AAS_ECOLI	aas	IntegralMembraneProtein	4.43517e+06	5623500	4922000	1.26793	0.990192	-0.0142205	1.10977	0.975237	-0.0361758
P00509	AAT_ECOLI	aspC	Cytoplasmic	25656.9	62259.7	41818.3	2.42663	1.89507	0.922252	1.62991	1.43232	0.518358
P24182	ACCC_ECOLI	accC	Cytoplasmic	396878	689133	455957	1.73638	1.35603	0.439386	1.14886	1.00959	0.0137678
P0A9Q5	ACCD_ECOLI	accD	Cytoplasmic	4141350	2.55853e+06	5.25947e+06	0.617802	0.482471	-1.05148	1.26999	1.11604	0.158383
P0A9G6	ACEA_ECOLI	aceA	Cytoplasmic	315267	2539100	590413	8.05382	6.28962	2.65297	1.87274	1.64572	0.718721
P11071	ACEK_ECOLI	aceK	Cytoplasmic	49058.3	129673	63372.3	2.64325	2.06424	1.04561	1.29178	1.13518	0.182923
P0CK95	ACFD_ECOLI	yghJ	InnermembraneLipoprotein	371463	80728.3	552553	0.217325	0.16972	-2.55877	1.4875	1.30718	0.386462
P25516	ACNA_ECOLI	acnA	Cytoplasmic	393321	447630	163993	1.13808	0.88878	-0.170101	0.416945	0.366402	-1.4485
P36683	ACNB_ECOLI	acnB	Cytoplasmic	1.13196e+06	2918600	917423	2.57835	2.01356	1.00975	0.810471	0.712223	-0.4896
P0A6A8	ACP_ECOLI	acpP	Cytoplasmic	322386	380093	302147	1.179	0.92074	-0.119134	0.937221	0.823608	-0.279971
P24224	ACPS_ECOLI	acpS	Cytoplasmic	18779	17970.7	47970.5	0.956957	0.747334	-0.420174	2.55448	2.24482	1.1666
P0AE06	ACRA_ECOLI	acrA	InnermembraneLipoprotein	3.25687e+07	6.01357e+07	4.99393e+07	1.84643	1.44196	0.528036	1.53336	1.34748	0.43026
P31224	ACRB_ECOLI	acrB	IntegralMembraneProtein	27866000	27723000	1.94947e+07	0.994868	0.776941	-0.364123	0.699586	0.61478	-0.701859
P24177	ACRD_ECOLI	acrD	IntegralMembraneProtein	280027	456743	1.39703e+06	1.63107	1.27378	0.349119	4.98893	4.38415	2.1323
P0ACS9	ACRR_ECOLI	acrR	Cytoplasmic	194673	692503	375553	3.55726	2.77804	1.47407	1.92915	1.69529	0.76153
P32705	ACTP_ECOLI	actP	IntegralMembraneProtein	3.54888e+06	825760	479640	0.232682	0.181712	-2.46027	0.135152	0.118769	-3.07377
P22333	ADD_ECOLI	add	Cytoplasmic	153182	296740	173487	1.93717	1.51283	0.597247	1.13255	0.995257	-0.0068588
P0A9Q7	ADHE_ECOLI	adhE	Cytoplasmic	2.14107e+06	3789300	2.69957e+06	1.76982	1.38214	0.466901	1.26085	1.10801	0.147966
P60061	ADIC_ECOLI	adiC	IntegralMembraneProtein	30942.8	27089.1	16677.4	0.875456	0.683686	-0.548593	0.538975	0.473638	-1.07814
P33234	ADIY_ECOLI	adiY	Cytoplasmic	157750	319020	162377	2.02231	1.57932	0.659303	1.02933	0.904548	-0.144731
P39180	AG43_ECOLI	flu	OutermembraneProtein	1.34067e+07	7.37367e+07	6.87607e+07	5.5	4.29522	2.10273	5.12884	4.5071	2.1722
P0AE08	AHPC_ECOLI	ahpC	Cytoplasmic	226582	156195	153422	0.689353	0.538349	-0.893385	0.677115	0.595032	-0.74896
P27250	AHR_ECOLI	ahr	Cytoplasmic	70212.2	143527	61750	2.04419	1.5964	0.674825	0.879477	0.772864	-0.371714
P00561	AK1H_ECOLI	thrA	Cytoplasmic	1655250	2.56727e+06	1219800	1.55098	1.21124	0.276484	0.736928	0.647595	-0.626837
P00562	AK2H_ECOLI	metL	Cytoplasmic	80644.2	240990	142520	2.98831	2.33372	1.22263	1.76727	1.55303	0.63509
P08660	AK3_ECOLI	lysC	Cytoplasmic	41099.5	105624	52401	2.56995	2.007	1.00504	1.27498	1.12042	0.164041
P0A959	ALAA_ECOLI	alaA	Cytoplasmic	33058.7	45602.7	68745	1.37945	1.07728	0.107388	2.07948	1.8274	0.869793
P77434	ALAC_ECOLI	alaC	Cytoplasmic	32294.8	69488.3	35234.7	2.15169	1.68036	0.748767	1.09103	0.958772	-0.0607399
P25553	ALDA_ECOLI	aldA	Cytoplasmic	76753.8	188083	58908	2.45047	1.91369	0.936361	0.767493	0.674454	-0.568207
P0AB71	ALF_ECOLI	fbaA	Cytoplasmic	197183	98982	133537	0.501981	0.392022	-1.351	0.677227	0.595131	-0.748722
P0A955	ALKH_ECOLI	eda	Cytoplasmic	514065	341827	181153	0.664948	0.51929	-0.945386	0.352394	0.309675	-1.69117
P0ACN4	ALLR_ECOLI	allR	Cytoplasmic	67054.5	194030	93545.2	2.89362	2.25977	1.17617	1.39506	1.22595	0.293897
P29012	ALR2_ECOLI	dadX	Cytoplasmic	622770	704383	192170	1.13105	0.883291	-0.179039	0.308573	0.271167	-1.88275
P42601	ALX_ECOLI	alx	IntegralMembraneProtein	6710.87	7503.8	40672.9	1.11816	0.873223	-0.195578	6.06076	5.32605	2.41307
P26365	AMIB_ECOLI	amiB	Periplasmic	16110.3	3148.27	11801.5	0.19542	0.152613	-2.71205	0.732545	0.643743	-0.635444
P63883	AMIC_ECOLI	amiC	Periplasmic	196877	519457	596733	2.63849	2.06052	1.04301	3.031	2.66357	1.41336
P75820	AMID_ECOLI	amiD	OutermembraneLipoprotein	3.56122e+06	8.56457e+06	5.87483e+06	2.40496	1.87815	0.90931	1.64967	1.44969	0.535746
P0AE12	AMN_ECOLI	amn	Cytoplasmic	8288.22	17628.3	14486.1	2.12691	1.66101	0.732059	1.74779	1.53592	0.619104
P68767	AMPA_ECOLI	pepA	Cytoplasmic	330115	459067	293920	1.39063	1.08601	0.119034	0.890356	0.782424	-0.353977
P0AE14	AMPE_ECOLI	ampE	IntegralMembraneProtein	3043550	6.13713e+06	2407200	2.01644	1.57474	0.655109	0.790918	0.69504	-0.524831
P0AE16	AMPG_ECOLI	ampG	IntegralMembraneProtein	980272	961030	1271400	0.980371	0.765619	-0.385301	1.29699	1.13976	0.188732
P04825	AMPN_ECOLI	pepN	Cytoplasmic	103323	165567	72221	1.60242	1.25141	0.32355	0.698983	0.61425	-0.703103
P15034	AMPP_ECOLI	pepP	Cytoplasmic	81811.8	218653	134600	2.67264	2.08719	1.06156	1.64524	1.4458	0.531866
P26612	AMY2_ECOLI	amyA	Cytoplasmic	390638	566960	558480	1.45137	1.13344	0.180713	1.42966	1.25635	0.32924
P77610	ANSP_ECOLI	ansP	IntegralMembraneProtein	92433.8	30282.3	765193	0.327611	0.255847	-1.96665	8.27828	7.27476	2.8629
P0AB85	APBE_ECOLI	apbE	InnermembraneLipoprotein	287512	502190	735987	1.74668	1.36406	0.447912	2.55985	2.24954	1.16963
P26459	APPC_ECOLI	appC	IntegralMembraneProtein	193660	124265	78169.7	0.641665	0.501108	-0.996808	0.403645	0.354713	-1.49527
P0A9E0	ARAC_ECOLI	araC	Cytoplasmic	77973.7	193343	44314.7	2.4796	1.93644	0.953406	0.568329	0.499434	-1.00163
P0AE26	ARAH_ECOLI	araH	IntegralMembraneProtein	262470	209500	187083	0.798186	0.623343	-0.681903	0.71278	0.626374	-0.674904
P0AEC3	ARCB_ECOLI	arcB	IntegralMembraneProtein	3.37312e+06	5.83463e+06	7.41397e+06	1.72975	1.35084	0.433859	2.19796	1.93151	0.949731
P0A8S1	ARGP_ECOLI	argP	Cytoplasmic	15845.2	27180.6	35025	1.71538	1.33962	0.421826	2.21044	1.94249	0.957904
P77398	ARNA_ECOLI	arnA	Cytoplasmic	110100	138347	198810	1.25655	0.981305	-0.0272271	1.80572	1.58683	0.666144
P07639	AROB_ECOLI	aroB	Cytoplasmic	67042	39600.7	21181	0.590684	0.461294	-1.11624	0.315936	0.277637	-1.84873
P00887	AROH_ECOLI	aroH	Cytoplasmic	138888	133306	167877	0.959806	0.749559	-0.415886	1.20872	1.06219	0.0870425
P15993	AROP_ECOLI	aroP	IntegralMembraneProtein	22251	36550	16673.3	1.64262	1.2828	0.359302	0.74933	0.658494	-0.602759
P0AE30	ARTM_ECOLI	artM	IntegralMembraneProtein	475772	923920	648890	1.94194	1.51656	0.600798	1.36387	1.19854	0.261272
P0AAF6	ARTP_ECOLI	artP	Cytoplasmic	1.50048e+06	2604300	2.14713e+06	1.73564	1.35545	0.438768	1.43096	1.25749	0.330552
P0AE34	ARTQ_ECOLI	artQ	IntegralMembraneProtein	1.50753e+06	1.38523e+06	1391100	0.918874	0.717593	-0.478761	0.922766	0.810905	-0.302396
P28249	ASMA_ECOLI	asmA	IntegralMembraneProtein	3137950	5393900	4.67467e+06	1.71892	1.34239	0.424806	1.48972	1.30913	0.388609
P00963	ASNA_ECOLI	asnA	Cytoplasmic	47784.8	20917.7	23180	0.437749	0.341859	-1.54853	0.485091	0.426287	-1.2301
P22106	ASNB_ECOLI	asnB	Cytoplasmic	90119.5	168503	61711.7	1.86978	1.4602	0.546165	0.684776	0.601765	-0.732728
P0ACI6	ASNC_ECOLI	asnC	Cytoplasmic	139790	249000	109353	1.78125	1.39106	0.476188	0.782268	0.687439	-0.540697
P0AC38	ASPA_ECOLI	aspA	Cytoplasmic	939090	2.54503e+06	950663	2.71011	2.11645	1.08165	1.01232	0.889606	-0.168761
P0A951	ATDA_ECOLI	speG	Cytoplasmic	108407	132833	90777.3	1.22531	0.956908	-0.0635484	0.837375	0.735865	-0.442486
P0ABB8	ATMA_ECOLI	mgtA	IntegralMembraneProtein	7.83133e+06	1.57223e+07	1014600	2.00762	1.56785	0.648785	0.129556	0.113851	-3.13478
Q06065	ATOC_ECOLI	atoC	Cytoplasmic	24479.7	8226.77	19307.7	0.336065	0.262449	-1.92989	0.788721	0.693109	-0.528845
Q06067	ATOS_ECOLI	atoS	IntegralMembraneProtein	25086.2	48665.7	64330.3	1.93994	1.51499	0.599312	2.56437	2.25351	1.17218
P0AB98	ATP6_ECOLI	atpB	IntegralMembraneProtein	4.12647e+06	4852300	2949200	1.1759	0.918315	-0.122939	0.714703	0.628064	-0.671015
P0ABB0	ATPA_ECOLI	atpA	Cytoplasmic	14247000	1.07087e+07	7.89093e+06	0.751644	0.586995	-0.76858	0.553866	0.486725	-1.03882
P0ABB4	ATPB_ECOLI	atpD	IntegralMembraneProtein	4922250	3931400	3.09187e+06	0.7987	0.623743	-0.680975	0.628141	0.551995	-0.857272
P0ABA4	ATPD_ECOLI	atpH	Cytoplasmic	1527250	1005830	1081270	0.658589	0.514324	-0.95925	0.707985	0.62216	-0.684642
P0A6E6	ATPE_ECOLI	atpC	IntegralMembraneProtein	19837.3	34032.7	32116.7	1.71559	1.33979	0.422008	1.61901	1.42275	0.508678
P0ABA0	ATPF_ECOLI	atpF	IntegralMembraneProtein	2.77177e+07	2.08237e+07	13752000	0.751278	0.586709	-0.769282	0.496146	0.436001	-1.1976
P0ABA6	ATPG_ECOLI	atpG	Cytoplasmic	13022000	9.15523e+06	8.66307e+06	0.703059	0.549053	-0.864983	0.665264	0.584618	-0.774433
P68699	ATPL_ECOLI	atpE	IntegralMembraneProtein	33592000	1.63213e+07	5.07577e+06	0.48587	0.379439	-1.39806	0.1511	0.132784	-2.91285
P09053	AVTA_ECOLI	avtA	Cytoplasmic	695708	570027	404037	0.819347	0.639868	-0.644154	0.580756	0.510354	-0.970428
P30847	BAES_ECOLI	baeS	IntegralMembraneProtein	462338	885203	883630	1.91462	1.49522	0.580359	1.91122	1.67953	0.748061
P0A940	BAMA_ECOLI	bamA	OutermembraneProtein	3.35373e+07	26318000	4.66663e+07	0.784737	0.61284	-0.706419	1.39147	1.22279	0.290182
P77774	BAMB_ECOLI	bamB	OutermembraneLipoprotein	5.46128e+07	4.30217e+07	45743000	0.787757	0.615198	-0.700877	0.837587	0.736052	-0.442121
P0A903	BAMC_ECOLI	bamC	OutermembraneLipoprotein	1.33557e+08	1.28203e+08	126780000	0.959917	0.749646	-0.415719	0.94926	0.834187	-0.261557
P0AC02	BAMD_ECOLI	bamD	OutermembraneLipoprotein	1.14458e+08	63558000	7.32663e+07	0.555294	0.433656	-1.20538	0.640114	0.562517	-0.830032
P0A937	BAME_ECOLI	bamE	OutermembraneLipoprotein	59485000	4.23523e+07	3.25203e+07	0.711983	0.556022	-0.846785	0.546698	0.480425	-1.05762
P0AEC5	BARA_ECOLI	barA	IntegralMembraneProtein	542653	1190400	1.2012e+06	2.19367	1.71314	0.776643	2.21357	1.94524	0.959946
P30844	BASS_ECOLI	basS	IntegralMembraneProtein	217367	471767	232740	2.17037	1.69495	0.761242	1.07073	0.940928	-0.0878436
P28246	BCR_ECOLI	bcr	IntegralMembraneProtein	677038	581367	456840	0.858691	0.670593	-0.57649	0.674762	0.592965	-0.753981
P37652	BCSB_ECOLI	bcsB	IntegralMembraneProtein	505653	433920	247290	0.858137	0.670161	-0.57742	0.48905	0.429766	-1.21838
P37650	BCSC_ECOLI	bcsC	Periplasmic	339633	184017	137607	0.54181	0.423126	-1.24084	0.405162	0.356047	-1.48986
P37657	BCSE_ECOLI	bcsE	Cytoplasmic	759020	998680	601487	1.31575	1.02753	0.0391841	0.792452	0.696388	-0.522037
P37659	BCSG_ECOLI	bcsG	IntegralMembraneProtein	707033	682027	363793	0.964632	0.753328	-0.408651	0.514535	0.452161	-1.14509
P17446	BETI_ECOLI	betI	Cytoplasmic	67165.6	183717	9631.7	2.73528	2.13611	1.09499	0.143402	0.126019	-2.98829
P0ABC9	BETT_ECOLI	betT	IntegralMembraneProtein	552348	401890	455287	0.727602	0.56822	-0.815478	0.824275	0.724353	-0.465235
P0ABD3	BFR_ECOLI	bfr	Cytoplasmic	23864.5	14388.9	33716.5	0.602943	0.470867	-1.08661	1.41283	1.24156	0.312157
Q46829	BGLA_ECOLI	bglA	Cytoplasmic	309013	342277	259049	1.10764	0.865013	-0.209207	0.838311	0.736688	-0.440874
P06709	BIRA_ECOLI	birA	Cytoplasmic	14138.2	37068	35890.1	2.62184	2.04752	1.03388	2.53853	2.2308	1.15756
P0A901	BLC_ECOLI	blc	OutermembraneLipoprotein	1.24362e+07	2.02493e+07	5311900	1.62826	1.27159	0.346632	0.427133	0.375355	-1.41367
P75989	BLUR_ECOLI	bluR	Cytoplasmic	592560	464140	119423	0.78328	0.611701	-0.709101	0.201538	0.177107	-2.49731
P77330	BORD_ECOLI	borD	OutermembraneLipoprotein	363927	78871.3	232607	0.216723	0.16925	-2.56278	0.639158	0.561677	-0.832187
P0AD99	BRNQ_ECOLI	brnQ	IntegralMembraneProtein	105403	67069.7	117285	0.636317	0.496931	-1.00888	1.11273	0.977841	-0.0323279
P39297	BSMA_ECOLI	bsmA	OutermembraneLipoprotein	1.79108e+06	3.26887e+06	784863	1.82508	1.42529	0.511258	0.438206	0.385085	-1.37675
P0AD14	BTSS_ECOLI	btsS	IntegralMembraneProtein	1.13416e+06	948030	2728600	0.835886	0.652784	-0.615322	2.40583	2.11419	1.0801
P39396	BTST_ECOLI	btsT	IntegralMembraneProtein	1.96538e+07	7.78727e+06	11546000	0.396221	0.309428	-1.69232	0.587468	0.516253	-0.95385
P06129	BTUB_ECOLI	btuB	OutermembraneProtein	2.85883e+06	1.1447e+06	1.50643e+06	0.400407	0.312697	-1.67716	0.52694	0.463062	-1.11072
P23890	CADC_ECOLI	cadC	IntegralMembraneProtein	119193	393263	176500	3.29939	2.57665	1.3655	1.48079	1.30129	0.379939
P61517	CAN_ECOLI	can	Cytoplasmic	249651	802847	135098	3.21588	2.51143	1.32851	0.541147	0.475548	-1.07234
P00864	CAPP_ECOLI	ppc	Cytoplasmic	569633	1287400	606883	2.26005	1.76498	0.819654	1.06539	0.936242	-0.0950465
P21179	CATE_ECOLI	katE	Cytoplasmic	8061.5	9631.23	29862.7	1.19472	0.933015	-0.100028	3.70436	3.2553	1.70279
P06961	CCA_ECOLI	cca	Cytoplasmic	86721.5	151507	70999.3	1.74705	1.36436	0.448219	0.818705	0.719459	-0.475016
P33931	CCMA_ECOLI	ccmA	Cytoplasmic	57758.3	81636.3	172503	1.41341	1.1038	0.142481	2.98664	2.62459	1.39209
P0ABM1	CCMC_ECOLI	ccmC	IntegralMembraneProtein	569815	375887	395760	0.659664	0.515164	-0.956896	0.694541	0.610346	-0.7123
P69490	CCME_ECOLI	ccmE	IntegralMembraneProtein	1962300	1033380	2.63647e+06	0.526617	0.411261	-1.28188	1.34356	1.18069	0.239628
P33927	CCMF_ECOLI	ccmF	IntegralMembraneProtein	917473	364207	638443	0.396968	0.310011	-1.68961	0.695871	0.611515	-0.70954
P0ABM9	CCMH_ECOLI	ccmH	IntegralMembraneProtein	1.78107e+06	1.01607e+06	1469700	0.570486	0.44552	-1.16644	0.82518	0.725148	-0.463652
P37047	CDAR_ECOLI	cdaR	Cytoplasmic	69725.7	119627	121263	1.71568	1.33985	0.422077	1.73915	1.52832	0.61195
P0ABF6	CDD_ECOLI	cdd	Cytoplasmic	102274	29241.8	95526.3	0.285916	0.223285	-2.16304	0.934022	0.820797	-0.284903
P06282	CDH_ECOLI	cdh	IntegralMembraneProtein	2.31022e+06	2169400	2.91973e+06	0.939046	0.733347	-0.447433	1.26384	1.11063	0.151376
P0ABG1	CDSA_ECOLI	cdsA	IntegralMembraneProtein	240385	248700	215497	1.03459	0.807962	-0.307641	0.896465	0.787792	-0.344113
P0ACU0	CECR_ECOLI	cecR	Cytoplasmic	69255.2	123610	61727.7	1.78485	1.39388	0.479105	0.891308	0.78326	-0.352437
P0A9H7	CFA_ECOLI	cfa	Cytoplasmic	284403	814757	226590	2.86479	2.23726	1.16173	0.796721	0.700139	-0.514286
P0A6F5	CH60_ECOLI	groL	Cytoplasmic	497398	1.1008e+06	739670	2.21312	1.72833	0.789383	1.48708	1.30681	0.386048
P76213	CHO_ECOLI	cho	Cytoplasmic	38548.8	15211.6	25947.7	0.394607	0.308168	-1.69821	0.673112	0.591515	-0.757514
P77808	CINAL_ECOLI	yfaY	Cytoplasmic	110682	161390	251961	1.45814	1.13873	0.187426	2.27644	2.00048	1.00035
P17315	CIRA_ECOLI	cirA	OutermembraneProtein	5298600	1.57057e+06	330173	0.296412	0.231482	-2.11103	0.0623133	0.0547595	-4.19075
P0ABH7	CISY_ECOLI	gltA	Cytoplasmic	3.50672e+06	9.75073e+06	2.59043e+06	2.78059	2.1715	1.11869	0.738706	0.649158	-0.62336
P37019	CLCA_ECOLI	clcA	IntegralMembraneProtein	245335	511353	433547	2.08431	1.62774	0.702867	1.76716	1.55294	0.635002
P0ABH9	CLPA_ECOLI	clpA	Cytoplasmic	3.97293e+06	4730700	3.56003e+06	1.19073	0.929901	-0.104851	0.896072	0.787447	-0.344746
P63284	CLPB_ECOLI	clpB	Cytoplasmic	413475	838420	657520	2.02774	1.58356	0.663173	1.59023	1.39746	0.482803
P0A6G7	CLPP_ECOLI	clpP	Cytoplasmic	26275	10222.3	13776.1	0.38905	0.303828	-1.71867	0.524305	0.460747	-1.11795
P0A6H1	CLPX_ECOLI	clpX	Cytoplasmic	701893	974800	514820	1.38882	1.08459	0.117154	0.733473	0.644559	-0.633616
P0A6H8	CLSA_ECOLI	clsA	IntegralMembraneProtein	3365250	5.22297e+06	4.51257e+06	1.55203	1.21206	0.277455	1.34093	1.17838	0.236802
P0AA84	CLSB_ECOLI	clsB	Cytoplasmic	30489.3	19529.8	5049.77	0.640544	0.500232	-0.99933	0.165624	0.145546	-2.78045
P75919	CLSC_ECOLI	clsC	Cytoplasmic	258403	428607	1.23067e+06	1.65867	1.29534	0.373329	4.76258	4.18524	2.06531
P76291	CMOB_ECOLI	cmoB	Cytoplasmic	133612	259930	83236.7	1.94541	1.51926	0.603373	0.622973	0.547454	-0.869191
P36561	COBS_ECOLI	cobS	IntegralMembraneProtein	22515.7	79566.3	86818.3	3.53382	2.75973	1.46453	3.8559	3.38848	1.76064
P0AA82	CODB_ECOLI	codB	IntegralMembraneProtein	236193	54446.7	707480	0.230517	0.180022	-2.47375	2.99534	2.63224	1.39629
Q59385	COPA_ECOLI	copA	IntegralMembraneProtein	3.25533e+06	1.58713e+06	1842300	0.487549	0.38075	-1.39308	0.565933	0.497328	-1.00773
P0ABI4	CORA_ECOLI	corA	IntegralMembraneProtein	6.15823e+06	8.30833e+06	7.70833e+06	1.34914	1.05361	0.0753421	1.25171	1.09997	0.13747
P0AE78	CORC_ECOLI	corC	Cytoplasmic	63734.2	112908	169628	1.77154	1.38348	0.468304	2.66149	2.33886	1.2258
P0AE82	CPXA_ECOLI	cpxA	IntegralMembraneProtein	4.19682e+06	4.39027e+06	8389100	1.04609	0.816946	-0.291687	1.99892	1.7566	0.812789
P0ACP1	CRA_ECOLI	cra	Cytoplasmic	682030	1.73523e+06	1.32317e+06	2.54422	1.9869	0.990522	1.94004	1.70486	0.769656
P0AE91	CREA_ECOLI	creA	Periplasmic	287073	432670	148272	1.50718	1.17703	0.23515	0.516495	0.453884	-1.13961
P08401	CREC_ECOLI	creC	IntegralMembraneProtein	1.18967e+06	2.27513e+06	2.30357e+06	1.91241	1.49349	0.578691	1.93631	1.70158	0.766878
P24251	CRL_ECOLI	crl	Cytoplasmic	804458	575263	764843	0.715094	0.558452	-0.840496	0.950756	0.835502	-0.259286
P0ACJ8	CRP_ECOLI	crp	Cytoplasmic	3109650	3620700	2734100	1.16434	0.909292	-0.137184	0.879231	0.772647	-0.372118
P54901	CSIE_ECOLI	csiE	Cytoplasmic	2.86403e+06	5.31557e+06	3.33983e+06	1.85597	1.44942	0.535475	1.16613	1.02477	0.0352957
P37338	CSIR_ECOLI	csiR	Cytoplasmic	151275	131913	36653.7	0.872009	0.680994	-0.554285	0.242298	0.212926	-2.23158
P13518	CSRD_ECOLI	csrD	IntegralMembraneProtein	522862	835137	1433300	1.59724	1.24736	0.318883	2.74126	2.40895	1.26841
P15078	CSTA_ECOLI	cstA	IntegralMembraneProtein	1.03232e+07	1.02237e+06	998397	0.0990355	0.0773416	-3.69261	0.0967136	0.0849896	-3.55657
P77485	CUSS_ECOLI	cusS	IntegralMembraneProtein	750158	1.48597e+06	1277500	1.98087	1.54696	0.629434	1.70297	1.49653	0.581624
P00936	CYAA_ECOLI	cyaA	Cytoplasmic	388600	650210	456717	1.67321	1.30669	0.385919	1.17529	1.03281	0.0465814
P0AAE0	CYCA_ECOLI	cycA	IntegralMembraneProtein	4.76978e+06	1.85047e+06	1.46937e+06	0.387956	0.302974	-1.72274	0.308057	0.270713	-1.88516
P0ABJ9	CYDA_ECOLI	cydA	IntegralMembraneProtein	6.08488e+07	4.39547e+07	2.51663e+07	0.722358	0.564125	-0.825914	0.413588	0.363451	-1.46017
P0ABK2	CYDB_ECOLI	cydB	IntegralMembraneProtein	2.89067e+06	1.64363e+06	2141100	0.5686	0.444047	-1.17121	0.740694	0.650905	-0.619482
P23886	CYDC_ECOLI	cydC	IntegralMembraneProtein	4.02598e+06	3875000	4875600	0.962498	0.751661	-0.411845	1.21103	1.06423	0.0898065
P29018	CYDD_ECOLI	cydD	IntegralMembraneProtein	5.04623e+06	3383800	5025100	0.67056	0.523673	-0.933263	0.995812	0.875096	-0.192487
P0ABJ1	CYOA_ECOLI	cyoA	IntegralMembraneProtein	1.39433e+07	1.30013e+07	9.79417e+06	0.932441	0.728188	-0.457616	0.702426	0.617276	-0.696013
P0ABI8	CYOB_ECOLI	cyoB	IntegralMembraneProtein	1.87632e+07	20837000	1.19207e+07	1.11053	0.867264	-0.205456	0.635323	0.558307	-0.840871
P16676	CYSA_ECOLI	cysA	Cytoplasmic	194930	524747	512977	2.69198	2.1023	1.07197	2.6316	2.31258	1.20951
P0A9F3	CYSB_ECOLI	cysB	Cytoplasmic	3649550	7661300	4.55983e+06	2.09925	1.6394	0.71317	1.24942	1.09796	0.13483
P0A9D4	CYSE_ECOLI	cysE	Cytoplasmic	87126	254667	167053	2.92297	2.28269	1.19073	1.91738	1.68494	0.752701
P0ABK5	CYSK_ECOLI	cysK	Cytoplasmic	129068	328173	135357	2.54265	1.98568	0.98963	1.04873	0.921596	-0.117794
P0AEB0	CYSW_ECOLI	cysW	IntegralMembraneProtein	39166.2	96653.3	135523	2.46778	1.92721	0.94651	3.46021	3.04075	1.60443
P0A6J3	CYSZ_ECOLI	cysZ	IntegralMembraneProtein	933988	1.18453e+06	1352300	1.26825	0.99044	-0.0138581	1.44788	1.27236	0.347507
P0AEB2	DACA_ECOLI	dacA	Periplasmic	1.88242e+07	2.27947e+07	33089000	1.21093	0.945671	-0.0805902	1.75779	1.54471	0.627334
P24228	DACB_ECOLI	dacB	Periplasmic	304020	326923	269280	1.07533	0.839781	-0.251914	0.885731	0.77836	-0.361491
P08506	DACC_ECOLI	dacC	Periplasmic	1.77538e+07	2.33453e+07	12428000	1.31495	1.02691	0.0383031	0.700018	0.615159	-0.700969
P0A6J5	DADA_ECOLI	dadA	Cytoplasmic	9.58432e+06	1.32947e+07	9304000	1.38713	1.08328	0.1154	0.970753	0.853074	-0.229257
P11557	DAMX_ECOLI	damX	IntegralMembraneProtein	3.74568e+06	7.61587e+06	7.56643e+06	2.03324	1.58785	0.667079	2.02004	1.77516	0.827952
P0A9D8	DAPD_ECOLI	dapD	Cytoplasmic	374938	136347	120988	0.363651	0.283993	-1.81607	0.322688	0.28357	-1.81822
P0AFR2	DAUA_ECOLI	dauA	IntegralMembraneProtein	4.19373e+06	4.20817e+06	3.82813e+06	1.00344	0.783636	-0.351744	0.912822	0.802167	-0.318026
P0ACF0	DBHA_ECOLI	hupA	Cytoplasmic	586229	1688630	450387	2.8805	2.24952	1.16962	0.768279	0.675146	-0.566729
P21693	DBPA_ECOLI	dbpA	Cytoplasmic	46995.6	88300.3	141657	1.87891	1.46733	0.553193	3.01425	2.64885	1.40537
P28248	DCD_ECOLI	dcd	Cytoplasmic	17864.5	36041.7	29854.5	2.0175	1.57556	0.655868	1.67116	1.46858	0.554421
P69908	DCEA_ECOLI	gadA	Cytoplasmic	296665	219303	190226	0.739229	0.5773	-0.792607	0.641214	0.563483	-0.827555
P52095	DCLZ_ECOLI	ldcC	Cytoplasmic	80610.2	303583	384597	3.76607	2.94111	1.55636	4.77107	4.1927	2.06788
P0AED9	DCM_ECOLI	dcm	Cytoplasmic	141115	283740	85217.7	2.0107	1.57025	0.650996	0.603887	0.530682	-0.914081
P21169	DCOR_ECOLI	speC	Cytoplasmic	66618.8	57995.3	65667.3	0.870555	0.679858	-0.556694	0.985717	0.866225	-0.207186
P24171	DCP_ECOLI	dcp	Cytoplasmic	131880	163270	214273	1.23802	0.96683	-0.0486666	1.62476	1.4278	0.513794
P0AEE1	DCRB_ECOLI	dcrB	InnermembraneLipoprotein	2.54758e+07	21190000	2.75957e+07	0.831769	0.649569	-0.622446	1.08321	0.951899	-0.0711197
P0A830	DCTA_ECOLI	dctA	IntegralMembraneProtein	37915500	1.46797e+07	32784000	0.387168	0.302358	-1.72567	0.86466	0.759842	-0.396228
P0ABN5	DCUA_ECOLI	dcuA	IntegralMembraneProtein	3.05267e+07	10960000	1.74787e+07	0.35903	0.280384	-1.83452	0.57257	0.503161	-0.990907
P0AD01	DCUR_ECOLI	dcuR	Cytoplasmic	73826.5	252993	342193	3.42686	2.6762	1.42019	4.6351	4.07322	2.02617
P0AEC8	DCUS_ECOLI	dcuS	IntegralMembraneProtein	1092850	1950200	3073400	1.78451	1.39361	0.478826	2.81228	2.47136	1.30531
P0A9P6	DEAD_ECOLI	deaD	Cytoplasmic	870193	3.44667e+06	8024100	3.96081	3.09319	1.62909	9.22105	8.10324	3.0185
P0ACJ5	DECR_ECOLI	decR	Cytoplasmic	88618.2	195440	98509.3	2.20542	1.72232	0.784351	1.11162	0.976861	-0.0337742
P09549	DEDD_ECOLI	dedD	IntegralMembraneProtein	1.83687e+06	2.85343e+06	4.53443e+06	1.55342	1.21314	0.278751	2.46857	2.16932	1.11724
P39099	DEGQ_ECOLI	degQ	Periplasmic	33158.7	19222.8	37623.2	0.579722	0.452733	-1.14327	1.13464	0.997097	-0.00419481
P0AEE3	DEGS_ECOLI	degS	Periplasmic	1085270	1170800	884417	1.07881	0.842495	-0.24726	0.814928	0.716139	-0.481688
P0A6K6	DEOB_ECOLI	deoB	Cytoplasmic	116635	194923	188313	1.67122	1.30514	0.384201	1.61455	1.41883	0.504698
P0ABP8	DEOD_ECOLI	deoD	Cytoplasmic	235582	88350.7	58599.3	0.375032	0.292881	-1.77161	0.248743	0.21859	-2.1937
P0A6P5	DER_ECOLI	der	Cytoplasmic	163087	616233	510493	3.77856	2.95086	1.56114	3.1302	2.75074	1.45982
P38097	DGCE_ECOLI	dgcE	IntegralMembraneProtein	299178	227420	151003	0.760149	0.593637	-0.752347	0.504727	0.443542	-1.17286
P75801	DGCI_ECOLI	dgcI	IntegralMembraneProtein	459790	515990	371830	1.12223	0.876404	-0.190332	0.808695	0.710662	-0.492764
P76237	DGCJ_ECOLI	dgcJ	IntegralMembraneProtein	584915	5381200	8.39727e+06	9.19997	7.1847	2.84493	14.3564	12.6161	3.65719
P77302	DGCM_ECOLI	dgcM	Cytoplasmic	316763	188790	35790	0.595998	0.465444	-1.10332	0.112987	0.0992901	-3.33221
P76245	DGCP_ECOLI	dgcP	Cytoplasmic	214921	285553	59438	1.32864	1.0376	0.0532544	0.276558	0.243032	-2.04078
P76330	DGCQ_ECOLI	dgcQ	IntegralMembraneProtein	2.20983e+06	2.93473e+06	1.94547e+06	1.32803	1.03713	0.0525914	0.880368	0.773647	-0.370253
P31129	DGCZ_ECOLI	dgcZ	Cytoplasmic	50856.5	83580	126640	1.64345	1.28345	0.360025	2.49014	2.18828	1.1298
P15723	DGTP_ECOLI	dgt	Cytoplasmic	116827	106617	22343.3	0.912603	0.712696	-0.488642	0.191251	0.168067	-2.57289
P37349	DHAM_ECOLI	dhaM	Cytoplasmic	133449	201802	145350	1.5122	1.18095	0.239953	1.08918	0.957148	-0.0631859
P76016	DHAR_ECOLI	dhaR	Cytoplasmic	107350	60306	54664.7	0.561769	0.438713	-1.18865	0.509218	0.447489	-1.16008
P0A9Q9	DHAS_ECOLI	asd	Cytoplasmic	235621	131010	86625.7	0.556018	0.434221	-1.2035	0.367648	0.32308	-1.63004
P00370	DHE4_ECOLI	gdhA	Cytoplasmic	226365	199810	108793	0.882689	0.689335	-0.536723	0.480607	0.422346	-1.2435
P15877	DHG_ECOLI	gcd	IntegralMembraneProtein	4.91898e+06	6.63507e+06	1.77627e+06	1.34887	1.0534	0.0750503	0.361104	0.31733	-1.65594
P00393	DHNA_ECOLI	ndh	Cytoplasmic	28115500	23129000	1.08357e+07	0.822642	0.642441	-0.638363	0.385398	0.338679	-1.56201
P0AC44	DHSD_ECOLI	sdhD	IntegralMembraneProtein	1.25495e+07	4.84377e+06	3.58455e+06	0.385974	0.301426	-1.73012	0.285634	0.251008	-1.99419
P31680	DJLA_ECOLI	djlA	IntegralMembraneProtein	2.80422e+06	7.54903e+06	4517000	2.69203	2.10234	1.07199	1.61079	1.41552	0.501335
P06149	DLD_ECOLI	dld	Cytoplasmic	907797	1.12337e+06	732907	1.23747	0.966397	-0.0493127	0.807347	0.709477	-0.495172
P0A9P0	DLDH_ECOLI	lpdA	Cytoplasmic	4532000	1.01649e+07	1.28433e+07	2.24292	1.75161	0.80868	2.83392	2.49038	1.31637
P0AEE8	DMA_ECOLI	dam	Cytoplasmic	36949.5	145577	105630	3.93988	3.07685	1.62145	2.85878	2.51222	1.32897
P76251	DMLA_ECOLI	dmlA	Cytoplasmic	364303	88146.7	355373	0.24196	0.188958	-2.40386	0.975487	0.857235	-0.222237
P76250	DMLR_ECOLI	dmlR	Cytoplasmic	704697	1.61803e+06	1006300	2.29607	1.79311	0.842467	1.42799	1.25488	0.327554
P18775	DMSA_ECOLI	dmsA	Periplasmic	27261	3201.03	8667.67	0.117422	0.0917003	-3.44693	0.317951	0.279408	-1.83955
P69853	DMSD_ECOLI	dmsD	IntegralMembraneProtein	65969.5	134675	67665	2.04148	1.59429	0.672914	1.0257	0.901362	-0.149821
P03004	DNAA_ECOLI	dnaA	Cytoplasmic	3.02107e+06	4547200	3.90523e+06	1.50516	1.17546	0.23322	1.29267	1.13597	0.183919
P0ACB0	DNAB_ECOLI	dnaB	Cytoplasmic	365069	641520	599470	1.75726	1.37233	0.456624	1.64207	1.44301	0.529086
P0AEF0	DNAC_ECOLI	dnaC	Cytoplasmic	10507.2	58022.7	60554.3	5.52217	4.31253	2.10854	5.76312	5.06449	2.34042
P0ABS5	DNAG_ECOLI	dnaG	Cytoplasmic	254790	261647	1.21987e+06	1.02691	0.801965	-0.318389	4.78773	4.20735	2.07291
P08622	DNAJ_ECOLI	dnaJ	Cytoplasmic	625785	1.34447e+06	1571300	2.14845	1.67783	0.746595	2.51093	2.20654	1.14179
P0A6Y8	DNAK_ECOLI	dnaK	Cytoplasmic	894155	2817400	3.92627e+06	3.15091	2.4607	1.29907	4.39104	3.85874	1.94813
P0AA89	DOSC_ECOLI	dosC	Cytoplasmic	116586	356877	111803	3.06106	2.39053	1.25733	0.958979	0.842728	-0.246861
P00582	DPO1_ECOLI	polA	Cytoplasmic	444675	707660	932620	1.59141	1.24281	0.313605	2.09731	1.84306	0.882106
P10443	DPO3A_ECOLI	dnaE	Cytoplasmic	900722	2852800	2.39657e+06	3.16724	2.47345	1.30652	2.66072	2.33818	1.22538
P06710	DPO3X_ECOLI	dnaX	Cytoplasmic	762790	1.46413e+06	1105300	1.91944	1.49899	0.583989	1.44902	1.27337	0.348648
P0AEF8	DPPB_ECOLI	dppB	IntegralMembraneProtein	3.37593e+06	2.20837e+06	726843	0.65415	0.510857	-0.969007	0.215301	0.189202	-2.402
P0AEG1	DPPC_ECOLI	dppC	IntegralMembraneProtein	918142	376303	191910	0.409853	0.320074	-1.64352	0.20902	0.183682	-2.44472
P0AAG0	DPPD_ECOLI	dppD	Cytoplasmic	660838	342050	128830	0.5176	0.404219	-1.30679	0.194949	0.171317	-2.54526
P37313	DPPF_ECOLI	dppF	Cytoplasmic	419894	90982	75938.3	0.216679	0.169215	-2.56307	0.180851	0.158928	-2.65356
P0ABT2	DPS_ECOLI	dps	Cytoplasmic	60878.7	84434	79152	1.38692	1.08312	0.115187	1.30016	1.14255	0.192257
P0A6M2	DSBB_ECOLI	dsbB	IntegralMembraneProtein	2.08123e+06	1.80483e+06	3.67077e+06	0.867194	0.677234	-0.562274	1.76375	1.54994	0.632211
P36655	DSBD_ECOLI	dsbD	IntegralMembraneProtein	2.19668e+06	3394300	2.69197e+06	1.54519	1.20672	0.271087	1.22547	1.07691	0.106902
P0AA86	DSBE_ECOLI	dsbE	IntegralMembraneProtein	1383250	950267	1.36183e+06	0.686981	0.536497	-0.898358	0.984517	0.86517	-0.208944
P46068	DSDC_ECOLI	dsdC	Cytoplasmic	69214.8	129605	116753	1.8725	1.46233	0.548264	1.68683	1.48234	0.567878
P77304	DTPA_ECOLI	dtpA	IntegralMembraneProtein	1.91968e+06	340887	408537	0.177574	0.138677	-2.8502	0.212815	0.187016	-2.41876
P77488	DXS_ECOLI	dxs	Cytoplasmic	1.06282e+06	1120800	1.46557e+06	1.05455	0.823549	-0.280073	1.37894	1.21178	0.277125
P0A9B6	E4PD_ECOLI	epd	Cytoplasmic	281498	774550	1.0772e+06	2.75153	2.1488	1.10353	3.82665	3.36277	1.74965
P0ADB7	ECNB_ECOLI	ecnB	OutermembraneLipoprotein	4315800	4.43817e+06	1330200	1.02835	0.803091	-0.316365	0.308216	0.270853	-1.88442
P31545	EFEB_ECOLI	efeB	Periplasmic	155236	82546.3	32933.3	0.531747	0.415267	-1.26789	0.21215	0.186432	-2.42327
P75901	EFEU_ECOLI	efeU	IntegralMembraneProtein	30324	55725.3	65703.3	1.83767	1.43512	0.521174	2.16671	1.90406	0.929075
P0A6M8	EFG_ECOLI	fusA	Cytoplasmic	614543	1.285e+06	1.98033e+06	2.09098	1.63295	0.707477	3.22245	2.83181	1.50172
P0CE48	EFTU2_ECOLI	tufB	Cytoplasmic	3.57313e+06	4.24447e+06	4505300	1.18788	0.927676	-0.108307	1.26088	1.10803	0.148001
P0AEH5	ELAB_ECOLI	elaB	IntegralMembraneProtein	4.27298e+06	3.56513e+06	1.66187e+06	0.834343	0.651579	-0.617988	0.388924	0.341777	-1.54887
P0AB01	ELYC_ECOLI	ycbC	IntegralMembraneProtein	1985650	2108000	2.49993e+06	1.06162	0.829068	-0.270437	1.259	1.10638	0.145846
P27303	EMRA_ECOLI	emrA	IntegralMembraneProtein	8.39008e+06	8260100	8.39023e+06	0.984508	0.76885	-0.379226	1.00002	0.878792	-0.186406
P0AEJ0	EMRB_ECOLI	emrB	IntegralMembraneProtein	431798	365483	353590	0.846421	0.661012	-0.597253	0.818878	0.71961	-0.474712
P0C960	EMTA_ECOLI	emtA	OutermembraneLipoprotein	11668500	1.31083e+07	39228000	1.12339	0.877314	-0.188835	3.36187	2.95433	1.56283
P0AB83	END3_ECOLI	nth	Cytoplasmic	106786	143537	39839.3	1.34415	1.04971	0.0699963	0.373076	0.327851	-1.60889
P0A6P7	ENGB_ECOLI	engB	Cytoplasmic	30368.5	77266	67758	2.54429	1.98696	0.99056	2.2312	1.96072	0.971386
P0A6P9	ENO_ECOLI	eno	Cytoplasmic	70005.3	99601.3	188873	1.42277	1.11111	0.152	2.69798	2.37093	1.24545
P0ADI4	ENTB_ECOLI	entB	Cytoplasmic	400572	353990	381870	0.883712	0.690134	-0.535052	0.953313	0.837749	-0.255411
P11454	ENTF_ECOLI	entF	Cytoplasmic	425553	534823	294843	1.25677	0.981474	-0.026978	0.692847	0.608858	-0.715823
P37690	ENVC_ECOLI	envC	Periplasmic	81273.2	359560	230447	4.42409	3.45499	1.78868	2.83546	2.49173	1.31715
P0AEJ4	ENVZ_ECOLI	envZ	IntegralMembraneProtein	3.38397e+06	1.22173e+07	19979000	3.61036	2.8195	1.49544	5.90402	5.18831	2.37527
P39280	EPMB_ECOLI	epmB	Cytoplasmic	61784.8	96517	33915.7	1.56215	1.21996	0.28683	0.548932	0.482388	-1.05173
P0CB39	EPTC_ECOLI	eptC	IntegralMembraneProtein	943450	793673	941250	0.841246	0.65697	-0.606101	0.997668	0.876727	-0.1898
P06616	ERA_ECOLI	era	Cytoplasmic	312485	261013	389800	0.835283	0.652313	-0.616364	1.24742	1.0962	0.132515
P38134	ETK_ECOLI	etk	IntegralMembraneProtein	177773	216320	373537	1.21683	0.950282	-0.0735724	2.1012	1.84648	0.884779
P0A9W3	ETTA_ECOLI	ettA	Cytoplasmic	243238	487290	759203	2.00334	1.56451	0.64571	3.12123	2.74287	1.45568
P30855	EVGS_ECOLI	evgS	IntegralMembraneProtein	1.03928e+06	762367	522780	0.733555	0.572869	-0.803723	0.503023	0.442045	-1.17774
P04994	EX7L_ECOLI	xseA	Cytoplasmic	55065.2	201443	284957	3.65827	2.85692	1.51446	5.1749	4.54758	2.1851
P0ABU7	EXBB_ECOLI	exbB	IntegralMembraneProtein	2.53013e+06	4.54713e+06	1.44807e+06	1.79719	1.40351	0.489043	0.572328	0.502948	-0.991517
P0ABV2	EXBD_ECOLI	exbD	IntegralMembraneProtein	3151350	3.35787e+06	1118600	1.06553	0.832126	-0.265126	0.354959	0.31193	-1.68071
P0AEK0	EXOX_ECOLI	exoX	Cytoplasmic	70256.3	46562	31054.9	0.662745	0.517569	-0.950176	0.442023	0.388439	-1.36424
P0ACL2	EXUR_ECOLI	exuR	Cytoplasmic	260948	384047	293827	1.47173	1.14935	0.200817	1.126	0.989498	-0.0152309
P0AA78	EXUT_ECOLI	exuT	IntegralMembraneProtein	3.43163e+06	1.34167e+06	5627200	0.39097	0.305328	-1.71157	1.6398	1.44102	0.52709
P0A993	F16PA_ECOLI	fbp	Cytoplasmic	133933	183207	93581	1.3679	1.06826	0.0952636	0.698717	0.614016	-0.703652
P0A6Q3	FABA_ECOLI	fabA	Cytoplasmic	278107	1080700	252877	3.88592	3.0347	1.60156	0.909279	0.799053	-0.323637
P0A953	FABB_ECOLI	fabB	Cytoplasmic	137405	71237.7	118881	0.51845	0.404883	-1.30442	0.865184	0.760304	-0.395352
P0AAI5	FABF_ECOLI	fabF	Cytoplasmic	132737	116639	110351	0.878726	0.68624	-0.543215	0.831354	0.730574	-0.452897
P0AEK2	FABG_ECOLI	fabG	Cytoplasmic	168094	200177	308973	1.19086	0.930001	-0.104696	1.8381	1.61528	0.691781
P0AEK4	FABI_ECOLI	fabI	Cytoplasmic	655647	518893	737890	0.791422	0.61806	-0.694181	1.12544	0.989009	-0.0159449
P0ACU5	FABR_ECOLI	fabR	Cytoplasmic	804858	1.05472e+06	769907	1.31044	1.02338	0.0333482	0.956574	0.840615	-0.250483
P0A6Q6	FABZ_ECOLI	fabZ	Cytoplasmic	617072	3.03907e+06	530917	4.92498	3.84616	1.94342	0.860381	0.756082	-0.403385
P21177	FADB_ECOLI	fadB	Cytoplasmic	2.05287e+06	4691900	4.24773e+06	2.28554	1.78489	0.835832	2.06917	1.81834	0.862621
Q47146	FADE_ECOLI	fadE	IntegralMembraneProtein	5.28603e+06	8386600	4.02597e+06	1.58656	1.23902	0.3092	0.761623	0.669297	-0.579282
P76503	FADI_ECOLI	fadI	Cytoplasmic	1189200	2.52327e+06	1379000	2.12182	1.65703	0.728601	1.1596	1.01903	0.027199
P77399	FADJ_ECOLI	fadJ	Cytoplasmic	179777	701443	305417	3.90175	3.04707	1.60742	1.69887	1.49292	0.578141
P10384	FADL_ECOLI	fadL	OutermembraneProtein	489993	424523	217210	0.866386	0.676603	-0.563619	0.443292	0.389554	-1.3601
P77712	FADM_ECOLI	fadM	Cytoplasmic	43155.7	76017.7	34863.2	1.76147	1.37562	0.460083	0.807847	0.709917	-0.494278
P0A8V6	FADR_ECOLI	fadR	Cytoplasmic	463632	922307	822090	1.98931	1.55355	0.635567	1.77315	1.55821	0.639885
P13024	FDHE_ECOLI	fdhE	Cytoplasmic	10325.6	15475.2	2476.35	1.49872	1.17042	0.22703	0.239826	0.210754	-2.24637
P32176	FDOG_ECOLI	fdoG	Periplasmic	965940	1138900	1.44473e+06	1.17906	0.920784	-0.119065	1.49568	1.31436	0.394366
P0AAJ5	FDOH_ECOLI	fdoH	Cytoplasmic	651060	621707	1.08765e+06	0.954915	0.745739	-0.423257	1.67058	1.46806	0.553915
P0AEL0	FDOI_ECOLI	fdoI	IntegralMembraneProtein	427822	223337	319813	0.522032	0.40768	-1.29449	0.747539	0.656919	-0.606212
P13036	FECA_ECOLI	fecA	OutermembraneProtein	5.79322e+07	5375300	2220800	0.0927861	0.0724612	-3.78665	0.0383345	0.0336874	-4.89165
P15028	FECB_ECOLI	fecB	Periplasmic	84416.8	289150	79183.7	3.42526	2.67496	1.41951	0.938008	0.824299	-0.27876
P15030	FECC_ECOLI	fecC	IntegralMembraneProtein	99755	147757	22435.2	1.4812	1.15674	0.210062	0.224903	0.197639	-2.33906
P15029	FECD_ECOLI	fecD	IntegralMembraneProtein	307645	204647	38955.6	0.665204	0.51949	-0.944832	0.126625	0.111275	-3.16779
P15031	FECE_ECOLI	fecE	Cytoplasmic	69075.2	156023	28846	2.25875	1.76396	0.818822	0.417603	0.366979	-1.44623
P23484	FECI_ECOLI	fecI	Cytoplasmic	153265	112709	48511.7	0.735386	0.574299	-0.800126	0.316521	0.278152	-1.84606
P33650	FEOB_ECOLI	feoB	IntegralMembraneProtein	6.80892e+06	4799700	3.45277e+06	0.704914	0.550502	-0.861182	0.507095	0.445623	-1.1661
P05825	FEPA_ECOLI	fepA	OutermembraneProtein	4.47452e+06	2.61687e+06	358943	0.584838	0.456728	-1.13059	0.0802195	0.070495	-3.82634
P23878	FEPC_ECOLI	fepC	Cytoplasmic	14042.9	85023.3	38668	6.05455	4.72829	2.24132	2.75357	2.41977	1.27487
P23876	FEPD_ECOLI	fepD	IntegralMembraneProtein	72616.2	54810	19850.3	0.754791	0.589453	-0.762552	0.27336	0.240222	-2.05756
P13039	FES_ECOLI	fes	Cytoplasmic	5943.47	5275.57	5855.33	0.887624	0.693189	-0.52868	0.985171	0.865745	-0.207987
P77307	FETB_ECOLI	ybbM	IntegralMembraneProtein	712737	187607	198917	0.26322	0.205561	-2.28236	0.279089	0.245256	-2.02764
P19323	FHLA_ECOLI	fhlA	Cytoplasmic	7790.42	15450.9	22755.6	1.98333	1.54888	0.631221	2.92098	2.56689	1.36002
P06971	FHUA_ECOLI	fhuA	OutermembraneProtein	2.06423e+06	4.59823e+06	826767	2.22757	1.73962	0.798773	0.40052	0.351967	-1.50649
P06972	FHUB_ECOLI	fhuB	IntegralMembraneProtein	141658	432523	101005	3.05329	2.38446	1.25367	0.71302	0.626585	-0.674417
P07822	FHUD_ECOLI	fhuD	Periplasmic	108610	355943	79304	3.27726	2.55937	1.35579	0.730171	0.641657	-0.640126
P39405	FHUF_ECOLI	fhuF	Cytoplasmic	156604	146670	113258	0.936565	0.731409	-0.451249	0.72321	0.63554	-0.653946
P69380	FIEF_ECOLI	fieF	IntegralMembraneProtein	39743.8	129300	193803	3.25334	2.54069	1.34522	4.87631	4.28519	2.09936
P04128	FIMA1_ECOLI	fimA	OutermembraneProtein	19935	49324.7	8107.5	2.47427	1.93228	0.950303	0.406696	0.357395	-1.48441
P0ADH5	FIMB_ECOLI	fimB	Cytoplasmic	370325	313520	435290	0.846608	0.661157	-0.596935	1.17543	1.03294	0.0467528
P31697	FIMC_ECOLI	fimC	Periplasmic	161172	436507	364880	2.70833	2.11507	1.0807	2.26392	1.98948	0.992389
P30130	FIMD_ECOLI	fimD	OutermembraneProtein	3.92012e+06	6.24313e+06	5.18283e+06	1.59259	1.24373	0.314673	1.32211	1.16184	0.216412
P0A6R3	FIS_ECOLI	fis	Cytoplasmic	35658.5	16399.7	100053	0.459911	0.359167	-1.47727	2.80588	2.46574	1.30202
P75780	FIU_ECOLI	fiu	OutermembraneProtein	4746150	786810	202163	0.165779	0.129465	-2.94937	0.0425952	0.0374317	-4.7396
P61949	FLAV_ECOLI	fldA	Cytoplasmic	42177.8	31887.7	42905.3	0.756031	0.590421	-0.760184	1.01725	0.893934	-0.161759
P0A6S0	FLGH_ECOLI	flgH	OutermembraneLipoprotein	132771	39245.9	358333	0.295592	0.230842	-2.11502	2.69889	2.37172	1.24593
P0ABY7	FLHC_ECOLI	flhC	Cytoplasmic	62959.2	156450	87205.7	2.48494	1.94061	0.956513	1.38511	1.21721	0.283573
P25798	FLIF_ECOLI	fliF	IntegralMembraneProtein	65102.2	80625.7	87143.7	1.23845	0.967164	-0.0481669	1.33857	1.1763	0.234258
P15286	FLK_ECOLI	flk	IntegralMembraneProtein	948753	991240	1.66603e+06	1.04478	0.815921	-0.293499	1.75602	1.54315	0.62588
P0A9E5	FNR_ECOLI	fnr	Cytoplasmic	1.38717e+06	1.86737e+06	1354300	1.34617	1.05129	0.0721636	0.976307	0.857955	-0.221026
P0AC23	FOCA_ECOLI	focA	IntegralMembraneProtein	945210	248617	586870	0.263028	0.205411	-2.28341	0.620888	0.545622	-0.874026
P0AC16	FOLB_ECOLI	folB	Cytoplasmic	10478.8	28277.3	2683.97	2.69853	2.10741	1.07547	0.256133	0.225084	-2.15146
P08192	FOLC_ECOLI	folC	Cytoplasmic	16216.2	20514	21434.1	1.26503	0.987923	-0.0175289	1.32177	1.16154	0.216036
P0AC19	FOLX_ECOLI	folX	Cytoplasmic	133096	135120	252827	1.0152	0.792823	-0.33493	1.89958	1.6693	0.739246
P05523	FPG_ECOLI	mutM	Cytoplasmic	40796.3	57379.7	35666.3	1.40649	1.0984	0.1354	0.874253	0.768273	-0.380309
P00363	FRDA_ECOLI	frdA	Cytoplasmic	2.34403e+06	1583800	1594300	0.675673	0.527666	-0.922303	0.680152	0.597702	-0.742502
P0AC47	FRDB_ECOLI	frdB	Cytoplasmic	346600	263433	394593	0.760049	0.593559	-0.752536	1.13847	1.00046	0.000661442
P0A8Q0	FRDC_ECOLI	frdC	IntegralMembraneProtein	596148	559073	428450	0.937809	0.732381	-0.449334	0.718697	0.631574	-0.662977
P0AEN1	FRE_ECOLI	fre	Cytoplasmic	27264.1	47519.7	15342.8	1.74294	1.36115	0.444823	0.562747	0.494529	-1.01587
P25437	FRMA_ECOLI	frmA	Cytoplasmic	419585	60924.7	54780	0.145202	0.113396	-3.14056	0.130558	0.114731	-3.12367
P04335	FRSA_ECOLI	frsA	Cytoplasmic	343948	452510	414513	1.31563	1.02744	0.0390573	1.20516	1.05907	0.0827945
P52067	FSR_ECOLI	fsr	IntegralMembraneProtein	816545	584347	719803	0.715633	0.558873	-0.839408	0.881523	0.774662	-0.368362
P0ABH0	FTSA_ECOLI	ftsA	Cytoplasmic	293498	2.24293e+06	1.04417e+06	7.64206	5.96806	2.57726	3.55766	3.12639	1.6445
P0A6S5	FTSB_ECOLI	ftsB	IntegralMembraneProtein	337893	504527	295693	1.49315	1.16608	0.221662	0.875109	0.769025	-0.378898
P0A9R7	FTSE_ECOLI	ftsE	Cytoplasmic	1.31173e+06	3.34433e+06	3.13123e+06	2.54955	1.99107	0.993544	2.3871	2.09772	1.06882
P0AAI3	FTSH_ECOLI	ftsH	IntegralMembraneProtein	39290000	5.62393e+07	7.55987e+07	1.43139	1.11784	0.160717	1.92412	1.69087	0.757767
P0AD68	FTSI_ECOLI	ftsI	IntegralMembraneProtein	3.53172e+06	11438700	4746700	3.23885	2.52938	1.33878	1.34402	1.18109	0.240123
P46889	FTSK_ECOLI	ftsK	IntegralMembraneProtein	2.96142e+06	2.62413e+06	4.78507e+06	0.886107	0.692004	-0.531147	1.6158	1.41993	0.505819
P0AEN4	FTSL_ECOLI	ftsL	IntegralMembraneProtein	2.89543e+06	4.74377e+06	2.65437e+06	1.63836	1.27948	0.355553	0.916742	0.805612	-0.311844
P29131	FTSN_ECOLI	ftsN	IntegralMembraneProtein	1.28846e+06	1.65053e+06	2.44847e+06	1.28101	1.00041	0.000585898	1.90031	1.66994	0.739801
P06136	FTSQ_ECOLI	ftsQ	IntegralMembraneProtein	498017	1.81007e+06	888543	3.63455	2.8384	1.50508	1.78416	1.56788	0.648816
P0ABG4	FTSW_ECOLI	ftsW	IntegralMembraneProtein	711580	909770	551020	1.27852	0.998459	-0.00222459	0.774361	0.68049	-0.555353
P0AC30	FTSX_ECOLI	ftsX	IntegralMembraneProtein	7614800	9696600	7317400	1.27339	0.994451	-0.00802767	0.960944	0.844455	-0.243907
P10121	FTSY_ECOLI	ftsY	Cytoplasmic	341623	719473	519373	2.10604	1.64471	0.717834	1.52031	1.33601	0.417933
P0A9A6	FTSZ_ECOLI	ftsZ	Cytoplasmic	3.46833e+06	8888000	3.41813e+06	2.56261	2.00127	1.00092	0.985526	0.866057	-0.207466
P37147	FXSA_ECOLI	fxsA	IntegralMembraneProtein	1.50288e+06	969393	1.88127e+06	0.645022	0.503729	-0.989279	1.25177	1.10003	0.137539
P0A9B2	G3P1_ECOLI	gapA	Cytoplasmic	794652	595737	672597	0.749683	0.585464	-0.772348	0.846404	0.7438	-0.427013
P0AC53	G6PD_ECOLI	zwf	Cytoplasmic	349742	902177	275887	2.57955	2.0145	1.01042	0.78883	0.693205	-0.528646
P0A6T1	G6PI_ECOLI	pgi	Cytoplasmic	455408	274050	760263	0.601768	0.46995	-1.08942	1.66941	1.46704	0.552906
P25526	GABD_ECOLI	gabD	Cytoplasmic	49222.2	141986	33721.3	2.88459	2.25271	1.17166	0.685084	0.602036	-0.732079
P63235	GADC_ECOLI	gadC	IntegralMembraneProtein	3.08913e+06	577630	50866.3	0.186988	0.146028	-2.77569	0.0164662	0.0144701	-6.11078
P63201	GADW_ECOLI	gadW	Cytoplasmic	72745	730847	53846	10.0467	7.84595	2.97195	0.740202	0.650472	-0.620441
P37639	GADX_ECOLI	gadX	Cytoplasmic	264180	773497	212807	2.92792	2.28655	1.19317	0.805537	0.707887	-0.49841
P0AEP3	GALU_ECOLI	galU	Cytoplasmic	79949.3	26033.7	127211	0.325627	0.254298	-1.97541	1.59114	1.39826	0.48363
P0A9S3	GATD_ECOLI	gatD	Cytoplasmic	1.69547e+06	17789000	2.19503e+06	10.4921	8.19379	3.03453	1.29465	1.13771	0.186128
P0C8J6	GATY_ECOLI	gatY	Cytoplasmic	1.00182e+07	24534000	8.52143e+06	2.44893	1.91249	0.935454	0.850592	0.74748	-0.419892
P0C8J8	GATZ_ECOLI	gatZ	Cytoplasmic	2.17343e+07	6.48423e+07	20577000	2.98341	2.32989	1.22026	0.946751	0.831982	-0.265375
P0A6T5	GCH1_ECOLI	folE	Cytoplasmic	495032	1.20407e+06	344587	2.4323	1.8995	0.925622	0.69609	0.611708	-0.709086
P33195	GCSP_ECOLI	gcvP	Cytoplasmic	292168	399280	203923	1.36661	1.06725	0.0939005	0.697965	0.613355	-0.705205
P0A9F6	GCVA_ECOLI	gcvA	Cytoplasmic	473537	581853	430780	1.22874	0.959583	-0.0595211	0.909708	0.79943	-0.322957
P0A9I3	GCVR_ECOLI	gcvR	Cytoplasmic	11119.6	9481.3	8433.13	0.852666	0.665888	-0.586649	0.758403	0.666466	-0.585396
P0A932	GFCE_ECOLI	gfcE	OutermembraneLipoprotein	356927	575633	1019920	1.61275	1.25947	0.332822	2.85751	2.51111	1.32832
P75913	GHRA_ECOLI	ghrA	Cytoplasmic	125705	417933	157127	3.32472	2.59643	1.37653	1.24996	1.09844	0.135454
P37666	GHRB_ECOLI	ghrB	Cytoplasmic	924065	73737.7	14355.1	0.079797	0.0623174	-4.00422	0.0155348	0.0136516	-6.19479
P0AF52	GHXP_ECOLI	ghxP	IntegralMembraneProtein	2.21193e+06	1.28143e+06	1.67057e+06	0.579327	0.452425	-1.14425	0.755252	0.663697	-0.591402
Q46817	GHXQ_ECOLI	ghxQ	IntegralMembraneProtein	153707	54548.7	91876	0.354888	0.277149	-1.85126	0.597736	0.525276	-0.928852
P0ACL5	GLCC_ECOLI	glcC	Cytoplasmic	395950	678193	764477	1.71283	1.33763	0.419678	1.93074	1.69669	0.762722
P37747	GLF_ECOLI	glf	Cytoplasmic	503767	1.91787e+06	628727	3.80705	2.97311	1.57197	1.24805	1.09676	0.133245
P0A6U8	GLGA_ECOLI	glgA	Cytoplasmic	1.21598e+07	23514000	2.30433e+07	1.93374	1.51015	0.594696	1.89504	1.66531	0.735794
P07762	GLGB_ECOLI	glgB	Cytoplasmic	764627	199377	451900	0.26075	0.203633	-2.29596	0.591007	0.519363	-0.945184
P0A6V1	GLGC_ECOLI	glgC	Cytoplasmic	548092	712750	483837	1.30042	1.01556	0.0222784	0.882766	0.775754	-0.366329
P15067	GLGX_ECOLI	glgX	Cytoplasmic	8719.35	11154.9	3577.93	1.27933	0.999092	-0.0013111	0.410344	0.360601	-1.47153
P0A6V8	GLK_ECOLI	glk	Cytoplasmic	269926	465587	109840	1.72487	1.34703	0.429785	0.406926	0.357597	-1.48359
P31120	GLMM_ECOLI	glmM	Cytoplasmic	1071955	1524300	1.07515e+06	1.42198	1.11049	0.151202	1.00298	0.881393	-0.182143
P17169	GLMS_ECOLI	glmS	Cytoplasmic	292492	287627	289883	0.983367	0.767959	-0.380899	0.991082	0.87094	-0.199355
P0A9C5	GLN1B_ECOLI	glnA	Cytoplasmic	969065	734847	552017	0.758305	0.592197	-0.755851	0.569638	0.500585	-0.998314
P27249	GLND_ECOLI	glnD	Cytoplasmic	470138	1.35663e+06	455340	2.8856	2.25351	1.17217	0.968523	0.851115	-0.232573
P30870	GLNE_ECOLI	glnE	Cytoplasmic	144028	222790	162848	1.54685	1.20801	0.272631	1.13066	0.993601	-0.0092617
P0AEQ6	GLNP_ECOLI	glnP	IntegralMembraneProtein	9.34367e+06	5.32677e+06	8.31273e+06	0.570094	0.445214	-1.16743	0.889665	0.781817	-0.355098
P10346	GLNQ_ECOLI	glnQ	Cytoplasmic	3.05043e+06	709210	1849100	0.232495	0.181567	-2.46143	0.606176	0.532693	-0.908623
P0A996	GLPC_ECOLI	glpC	Cytoplasmic	2220050	463050	595957	0.208576	0.162887	-2.61805	0.268443	0.235901	-2.08374
P13035	GLPD_ECOLI	glpD	Cytoplasmic	1.73182e+07	1.26513e+07	6010500	0.730524	0.570502	-0.809697	0.347063	0.304991	-1.71316
P0AER0	GLPF_ECOLI	glpF	IntegralMembraneProtein	1.18153e+06	343910	108104	0.291071	0.227312	-2.13726	0.0914945	0.0804032	-3.6366
P09391	GLPG_ECOLI	glpG	IntegralMembraneProtein	146002	117807	220703	0.806881	0.630133	-0.666272	1.51164	1.32839	0.409683
P0A6F3	GLPK_ECOLI	glpK	Cytoplasmic	1.0197e+06	993093	530737	0.973911	0.760574	-0.394839	0.520485	0.45739	-1.1285
P08194	GLPT_ECOLI	glpT	IntegralMembraneProtein	2.92658e+07	6.15767e+06	4928100	0.210405	0.164315	-2.60546	0.168391	0.147978	-2.75655
P52101	GLRK_ECOLI	glrK	IntegralMembraneProtein	602543	1010120	658680	1.67643	1.3092	0.388689	1.09317	0.960649	-0.0579194
P0AC59	GLRX2_ECOLI	grxB	Cytoplasmic	70047.8	54424.3	42487	0.77696	0.606765	-0.720789	0.606543	0.533015	-0.907751
P0AC69	GLRX4_ECOLI	grxD	Cytoplasmic	98173.8	236320	171703	2.40716	1.87987	0.910631	1.74897	1.53695	0.62007
P0A6W0	GLSA2_ECOLI	glsA2	Cytoplasmic	94643.7	36570	57272	0.386397	0.301756	-1.72855	0.605133	0.531776	-0.911108
P09831	GLTB_ECOLI	gltB	Cytoplasmic	210132	279247	78254.7	1.32891	1.03781	0.053546	0.372408	0.327263	-1.61148
P0AER3	GLTJ_ECOLI	gltJ	IntegralMembraneProtein	1298200	800990	1.54873e+06	0.617	0.481846	-1.05336	1.19299	1.04837	0.068144
P0AER5	GLTK_ECOLI	gltK	IntegralMembraneProtein	838547	573990	1.05943e+06	0.684506	0.534564	-0.903566	1.26342	1.11026	0.150898
P21345	GLTP_ECOLI	gltP	IntegralMembraneProtein	96321.5	172550	110403	1.7914	1.39899	0.484384	1.14619	1.00724	0.0104132
P0AER8	GLTS_ECOLI	gltS	IntegralMembraneProtein	127530	353587	216063	2.77258	2.16524	1.11453	1.69422	1.48884	0.574187
P63224	GMHA_ECOLI	gmhA	Cytoplasmic	184522	441630	232973	2.39338	1.86911	0.902349	1.26258	1.10953	0.149944
P75767	GNGF_ECOLI	gngF	Cytoplasmic	88590.5	167700	307357	1.89298	1.47832	0.563958	3.46941	3.04883	1.60826
P0AC94	GNTP_ECOLI	gntP	IntegralMembraneProtein	967860	155573	239333	0.16074	0.125529	-2.9939	0.247281	0.217305	-2.20221
P39835	GNTT_ECOLI	gntT	IntegralMembraneProtein	5047750	1.20797e+06	937137	0.239308	0.186887	-2.41976	0.185654	0.163149	-2.61574
P0AC96	GNTU_ECOLI	gntU	IntegralMembraneProtein	111723	55959	79931.7	0.500871	0.391155	-1.35419	0.715443	0.628714	-0.669524
P62707	GPMA_ECOLI	gpmA	Cytoplasmic	78406.5	113071	69662.7	1.44211	1.12621	0.171479	0.888481	0.780776	-0.35702
P0A7A2	GPMB_ECOLI	gpmB	IntegralMembraneProtein	92051.8	40391.3	14512.7	0.438789	0.342672	-1.5451	0.157658	0.138546	-2.85157
P25552	GPPA_ECOLI	gppA	Cytoplasmic	33560.7	136718	168557	4.07376	3.18139	1.66966	5.02245	4.41361	2.14196
P68066	GRCA_ECOLI	grcA	Cytoplasmic	335205	102590	271043	0.306053	0.239011	-2.06485	0.80859	0.71057	-0.492952
P23893	GSA_ECOLI	gsa	Cytoplasmic	166527	282240	196263	1.69486	1.3236	0.404467	1.17857	1.0357	0.0506039
P0A6W9	GSH1_ECOLI	gshA	Cytoplasmic	67667	182728	299580	2.7004	2.10887	1.07647	4.42727	3.89058	1.95998
P75796	GSIA_ECOLI	gsiA	Cytoplasmic	1009810	838787	2136100	0.830638	0.648686	-0.624409	2.11535	1.85892	0.894463
P75798	GSIC_ECOLI	gsiC	IntegralMembraneProtein	387777	257473	1.15563e+06	0.663973	0.518529	-0.947503	2.98015	2.61889	1.38895
P0AES0	GSP_ECOLI	gsp	Cytoplasmic	106535	116045	101696	1.08926	0.850659	-0.233348	0.954581	0.838864	-0.253492
P0ACA7	GSTB_ECOLI	gstB	Cytoplasmic	73031.3	1.37472e+06	1514006	18.8237	14.7004	3.87778	20.7309	18.2178	4.18728
P77293	GTRB_ECOLI	gtrB	IntegralMembraneProtein	8037850	7267700	7.34617e+06	0.904185	0.706122	-0.502011	0.913947	0.803155	-0.31625
P04079	GUAA_ECOLI	guaA	Cytoplasmic	283260	533530	322187	1.88353	1.47094	0.556742	1.13742	0.999541	-0.000662196
P0AES4	GYRA_ECOLI	gyrA	Cytoplasmic	3.23382e+06	5.41587e+06	5899200	1.67476	1.3079	0.387254	1.82422	1.60308	0.680849
P0AES6	GYRB_ECOLI	gyrB	Cytoplasmic	1.0736e+06	2110200	4.12073e+06	1.96554	1.53499	0.618225	3.83824	3.37296	1.75401
Q47141	HCAR_ECOLI	hcaR	Cytoplasmic	195372	464497	309817	2.3775	1.85671	0.892746	1.58578	1.39355	0.478761
P75825	HCP_ECOLI	hcp	Cytoplasmic	139248	130751	90468	0.938978	0.733294	-0.447537	0.649689	0.570931	-0.808611
P30178	HCXB_ECOLI	hcxB	Cytoplasmic	105070	567833	129033	5.40433	4.2205	2.07741	1.22806	1.07919	0.109951
P0A8R9	HDFR_ECOLI	hdfR	Cytoplasmic	313325	428737	485377	1.36834	1.06861	0.0957314	1.54912	1.36133	0.445013
P15038	HELD_ECOLI	helD	Cytoplasmic	551577	318827	340450	0.578028	0.45141	-1.14749	0.617231	0.542408	-0.882551
P0A6X1	HEM1_ECOLI	hemA	Cytoplasmic	23037.3	230630	283067	10.0111	7.81819	2.96683	12.2873	10.7978	3.43266
P09126	HEM4_ECOLI	hemD	Cytoplasmic	277267	828987	287977	2.98985	2.33492	1.22337	1.03863	0.912721	-0.131754
P0ACB4	HEMG_ECOLI	hemG	Cytoplasmic	3.25072e+06	3.88823e+06	4.66083e+06	1.19612	0.934105	-0.0983435	1.43379	1.25998	0.333398
P23871	HEMH_ECOLI	hemH	Cytoplasmic	1.28548e+06	1.06903e+06	2.45367e+06	0.83162	0.649452	-0.622705	1.90875	1.67736	0.746196
P09127	HEMX_ECOLI	hemX	IntegralMembraneProtein	9.25773e+06	8.09383e+06	1.06753e+07	0.874278	0.682766	-0.550536	1.15313	1.01334	0.0191181
P0ACB7	HEMY_ECOLI	hemY	IntegralMembraneProtein	7.82107e+06	8720900	10873000	1.11505	0.870799	-0.199589	1.39022	1.22169	0.288881
P46118	HEXR_ECOLI	hexR	Cytoplasmic	402840	653507	728777	1.62225	1.26689	0.341295	1.8091	1.58979	0.668838
P0ABC3	HFLC_ECOLI	hflC	IntegralMembraneProtein	3.38488e+07	40214000	29003000	1.18805	0.927804	-0.108109	0.856839	0.75297	-0.409336
P25746	HFLD_ECOLI	hflD	Cytoplasmic	5231450	5.04907e+06	7.01873e+06	0.965137	0.753722	-0.407895	1.34164	1.179	0.237568
P0ABC7	HFLK_ECOLI	hflK	IntegralMembraneProtein	3.12507e+07	4.43673e+07	32699000	1.41972	1.10873	0.14891	1.04635	0.919504	-0.121073
P25519	HFLX_ECOLI	hflX	Cytoplasmic	233621	624003	183950	2.67101	2.08592	1.06069	0.787388	0.691938	-0.531286
P06987	HIS7_ECOLI	hisB	Cytoplasmic	108584	1.05357e+06	134230	9.70278	7.57737	2.9217	1.23619	1.08633	0.119464
P07109	HISP_ECOLI	hisP	Cytoplasmic	85584.5	55949	63231.3	0.653728	0.510528	-0.969938	0.738818	0.649255	-0.623142
P52094	HISQ_ECOLI	hisQ	IntegralMembraneProtein	46055.4	84035.3	54800	1.82466	1.42496	0.510926	1.18987	1.04563	0.0643745
P76658	HLDE_ECOLI	hldE	Cytoplasmic	353670	382567	652580	1.08171	0.844756	-0.243393	1.84517	1.62149	0.697319
P77335	HLYE_ECOLI	hlyE	Periplasmic	99603	112980	59686.3	1.1343	0.88583	-0.174898	0.599242	0.5266	-0.925221
P0ACF8	HNS_ECOLI	hns	Cytoplasmic	237370	206977	105397	0.871958	0.680954	-0.55437	0.444018	0.390193	-1.35774
P28630	HOLA_ECOLI	holA	Cytoplasmic	499723	745860	1.35937e+06	1.49255	1.1656	0.221075	2.72024	2.39048	1.2573
P28631	HOLB_ECOLI	holB	Cytoplasmic	12362.2	22604.7	10073.2	1.82854	1.42799	0.51399	0.814842	0.716064	-0.48184
P0A9M2	HPRT_ECOLI	hpt	Cytoplasmic	39181.3	43592.7	26611.7	1.11259	0.868874	-0.202781	0.679193	0.596859	-0.744539
P43329	HRPA_ECOLI	hrpA	Cytoplasmic	3.87428e+06	6.77577e+06	7635200	1.74891	1.36581	0.449754	1.97074	1.73184	0.792304
P37024	HRPB_ECOLI	hrpB	Cytoplasmic	106971	174897	137501	1.63499	1.27685	0.352585	1.28541	1.12959	0.175796
P0A6Z1	HSCA_ECOLI	hscA	Cytoplasmic	13995.1	19806.4	13292.2	1.41524	1.10523	0.144345	0.949775	0.83464	-0.260774
P52644	HSLJ_ECOLI	hslJ	OutermembraneLipoprotein	3125350	2.78457e+06	1.81333e+06	0.890962	0.695795	-0.523265	0.580202	0.509868	-0.971806
P0A6Y5	HSLO_ECOLI	hslO	Cytoplasmic	64477.7	58892	74076.7	0.913371	0.713295	-0.487428	1.14887	1.0096	0.0137875
P0A6H5	HSLU_ECOLI	hslU	Cytoplasmic	815197	578360	652497	0.709473	0.554062	-0.851881	0.800416	0.703387	-0.50761
P0A6Z3	HTPG_ECOLI	htpG	Cytoplasmic	750182	1.33007e+06	1.56573e+06	1.77299	1.38462	0.469486	2.08714	1.83413	0.875095
P23894	HTPX_ECOLI	htpX	IntegralMembraneProtein	2.37218e+06	1610400	1.83553e+06	0.678868	0.530161	-0.915497	0.773774	0.679974	-0.556448
P25666	HTRL_ECOLI	htrL	Cytoplasmic	4398600	3586900	2466700	0.815464	0.636835	-0.651007	0.560792	0.492811	-1.02089
P24192	HYPD_ECOLI	hypD	Cytoplasmic	45849.1	9492.2	5276	0.207031	0.161681	-2.62878	0.115073	0.101124	-3.30581
P24193	HYPE_ECOLI	hypE	Cytoplasmic	118239	154330	157630	1.30524	1.01932	0.0276141	1.33315	1.17154	0.228406
P0C054	IBPA_ECOLI	ibpA	Cytoplasmic	907175	2.30927e+07	349600	25.4556	19.8795	4.31321	0.385372	0.338656	-1.56211
P0C058	IBPB_ECOLI	ibpB	Cytoplasmic	896792	3.15787e+07	379880	35.2129	27.4995	4.78133	0.423599	0.372249	-1.42566
P08200	IDH_ECOLI	icd	Cytoplasmic	287463	381757	300443	1.32802	1.03711	0.0525749	1.04515	0.918456	-0.122717
P0A705	IF2_ECOLI	infB	Cytoplasmic	2144300	2909600	5972700	1.3569	1.05967	0.0836136	2.78538	2.44773	1.29144
P0A707	IF3_ECOLI	infC	Cytoplasmic	77056.3	50987	348320	0.661685	0.516742	-0.952485	4.52033	3.97236	1.99
P45800	IGAA_ECOLI	yrfF	IntegralMembraneProtein	4.16463e+06	5.71877e+06	5.97413e+06	1.37317	1.07238	0.100814	1.43449	1.2606	0.334108
P05791	ILVD_ECOLI	ilvD	Cytoplasmic	33497.8	24651.9	37472.7	0.735927	0.574721	-0.799065	1.11866	0.983053	-0.0246591
P27294	INAA_ECOLI	inaA	Cytoplasmic	450604	555613	298680	1.23304	0.962942	-0.0544799	0.662843	0.582491	-0.779692
P0CE58	INH11_ECOLI	inh11	Cytoplasmic	1.79297e+06	1240300	1.76787e+06	0.691759	0.540228	-0.88836	0.986001	0.866474	-0.206771
P0CF90	INSI4_ECOLI	insI4	Cytoplasmic	335372	463223	804750	1.38122	1.07866	0.109242	2.39957	2.10869	1.07634
P0CF93	INSL3_ECOLI	insL3	Cytoplasmic	454330	1600600	1.37997e+06	3.52299	2.75127	1.4601	3.03737	2.66917	1.41639
P32053	INTA_ECOLI	intA	Cytoplasmic	708397	703520	461433	0.993116	0.775572	-0.366666	0.651377	0.572415	-0.804867
P71298	INTF_ECOLI	intF	Cytoplasmic	386283	820647	614807	2.12447	1.6591	0.730401	1.5916	1.39866	0.484041
P0AGK8	ISCR_ECOLI	iscR	Cytoplasmic	129812	508673	516437	3.91853	3.06017	1.61361	3.97833	3.49606	1.80573
P0A6B7	ISCS_ECOLI	iscS	Cytoplasmic	134692	195277	215473	1.4498	1.13222	0.179157	1.59975	1.40582	0.491415
P0AD57	ISPB_ECOLI	ispB	Cytoplasmic	61281.3	108167	88801.3	1.76509	1.37845	0.463045	1.44908	1.27341	0.348702
P62620	ISPG_ECOLI	ispG	Cytoplasmic	169555	290710	157797	1.71455	1.33897	0.421127	0.930652	0.817835	-0.290119
P0AEW9	K1PF_ECOLI	fruK	Cytoplasmic	133809	347690	333387	2.5984	2.02922	1.02092	2.49151	2.18948	1.13059
P13029	KATG_ECOLI	katG	Cytoplasmic	271583	474333	133336	1.74655	1.36396	0.447806	0.490958	0.431442	-1.21276
P0AB77	KBL_ECOLI	kbl	Cytoplasmic	267500	463043	412407	1.731	1.35182	0.434908	1.54171	1.35482	0.438097
P0ABN1	KDGL_ECOLI	kdgL	IntegralMembraneProtein	281762	213653	132207	0.758277	0.592175	-0.755904	0.469215	0.412335	-1.27811
P76268	KDGR_ECOLI	kdgR	Cytoplasmic	112148	115939	92550.3	1.03381	0.807352	-0.30873	0.825254	0.725214	-0.463522
P03960	KDPB_ECOLI	kdpB	IntegralMembraneProtein	802420	1207100	307053	1.50432	1.1748	0.232415	0.382659	0.336272	-1.5723
P03961	KDPC_ECOLI	kdpC	IntegralMembraneProtein	280960	167893	56250.3	0.59757	0.466672	-1.09952	0.200208	0.175938	-2.50686
P21865	KDPD_ECOLI	kdpD	IntegralMembraneProtein	785492	1979000	1.66053e+06	2.51944	1.96755	0.976403	2.11401	1.85774	0.893547
P0AC75	KDTA_ECOLI	waaA	IntegralMembraneProtein	4745550	4.75797e+06	10816000	1.00262	0.782992	-0.352931	2.27919	2.0029	1.00209
P37769	KDUD_ECOLI	kduD	Cytoplasmic	298522	343737	207053	1.15146	0.899233	-0.153232	0.693596	0.609515	-0.714265
Q46938	KDUI_ECOLI	kduI	Cytoplasmic	212035	113172	142693	0.533742	0.416825	-1.26249	0.672971	0.591391	-0.757817
P45522	KEFB_ECOLI	kefB	IntegralMembraneProtein	142607	149020	80300	1.04497	0.81607	-0.293236	0.563087	0.494828	-1.015
P03819	KEFC_ECOLI	kefC	IntegralMembraneProtein	1.39103e+06	1.66767e+06	1.34783e+06	1.19887	0.936255	-0.0950265	0.968944	0.851485	-0.231947
P0AEX3	KGTP_ECOLI	kgtP	IntegralMembraneProtein	11888700	7.67463e+06	8902600	0.64554	0.504134	-0.988122	0.748829	0.658053	-0.603724
P0AEX5	KPPR_ECOLI	prkB	Cytoplasmic	151843	79112.7	51944	0.521017	0.406888	-1.2973	0.342091	0.300621	-1.73398
P0A717	KPRS_ECOLI	prs	Cytoplasmic	352247	1378300	3.27367e+06	3.91288	3.05576	1.61153	9.29368	8.16706	3.02982
P0AD61	KPYK1_ECOLI	pykF	Cytoplasmic	109150	166837	88296.7	1.52851	1.19369	0.25543	0.808948	0.710884	-0.492313
P21599	KPYK2_ECOLI	pykA	Cytoplasmic	105068	117996	54240	1.12304	0.87704	-0.189286	0.516237	0.453657	-1.14033
P63183	KUP_ECOLI	kup	IntegralMembraneProtein	5.08632e+06	398993	4211600	0.0784445	0.0612611	-4.02889	0.828026	0.727649	-0.458685
P02943	LAMB_ECOLI	lamB	OutermembraneProtein	669153	564277	166840	0.84327	0.65855	-0.602635	0.24933	0.219105	-2.1903
P0ACV4	LAPA_ECOLI	LapA	IntegralMembraneProtein	4195250	3.73173e+06	5010000	0.889514	0.694665	-0.525611	1.19421	1.04944	0.0696217
P0AB58	LAPB_ECOLI	LapB	IntegralMembraneProtein	2.10442e+06	2.84637e+06	2.92987e+06	1.35257	1.05629	0.0790006	1.39225	1.22347	0.290983
P37005	LAST_ECOLI	lasT	Cytoplasmic	71036	573637	81350	8.0753	6.30639	2.65681	1.14519	1.00637	0.0091599
P69451	LCFA_ECOLI	fadD	Cytoplasmic	604815	1.25393e+06	1.59967e+06	2.07325	1.6191	0.695194	2.64489	2.32426	1.21677
P0A9H3	LDCI_ECOLI	cadA	Cytoplasmic	487037	412010	298980	0.845953	0.660646	-0.598052	0.613876	0.539459	-0.890414
P52643	LDHD_ECOLI	ldhA	Cytoplasmic	101712	233043	131379	2.2912	1.78931	0.839405	1.29168	1.1351	0.182814
P00803	LEP_ECOLI	lep	IntegralMembraneProtein	4.60172e+06	3741100	6.77727e+06	0.812979	0.634895	-0.65541	1.47277	1.29423	0.372099
P60785	LEPA_ECOLI	lepA	Cytoplasmic	4650350	7.44837e+06	13614000	1.60168	1.25083	0.322884	2.92752	2.57264	1.36325
P39399	LGOR_ECOLI	lgoR	Cytoplasmic	306203	329213	141259	1.07515	0.839634	-0.252168	0.461325	0.405402	-1.30258
P60955	LGT_ECOLI	lgt	IntegralMembraneProtein	429923	888910	1.84987e+06	2.0676	1.61469	0.691257	4.30278	3.78118	1.91884
P37339	LHGO_ECOLI	lhgO	Cytoplasmic	1536600	2.48707e+06	246917	1.61855	1.26401	0.338003	0.16069	0.141211	-2.82408
P30015	LHR_ECOLI	lhr	Cytoplasmic	55242.8	212760	302797	3.85136	3.00771	1.58867	5.48119	4.81674	2.26806
P60716	LIPA_ECOLI	lipA	Cytoplasmic	96370.5	34229.7	120670	0.355188	0.277384	-1.85004	1.25215	1.10036	0.137971
P60720	LIPB_ECOLI	lipB	Cytoplasmic	147080	360680	480907	2.45228	1.9151	0.937423	3.26971	2.87334	1.52273
P33232	LLDD_ECOLI	lldD	Cytoplasmic	20259000	25775000	23404000	1.27227	0.993581	-0.00929103	1.15524	1.0152	0.0217601
P33231	LLDP_ECOLI	lldP	IntegralMembraneProtein	631353	263593	302280	0.417505	0.32605	-1.61683	0.478781	0.420741	-1.24899
P0ACL7	LLDR_ECOLI	lldR	Cytoplasmic	70843.7	193863	238007	2.73649	2.13706	1.09563	3.3596	2.95234	1.56186
P23930	LNT_ECOLI	lnt	IntegralMembraneProtein	2.52563e+06	2.14803e+06	4.59483e+06	0.850493	0.664191	-0.590329	1.81928	1.59874	0.676935
P25894	LOIP_ECOLI	loiP	OutermembraneLipoprotein	1.61838e+07	8151200	8.84297e+06	0.503663	0.393335	-1.34617	0.546407	0.48017	-1.05838
P61320	LOLB_ECOLI	lolB	OutermembraneLipoprotein	4.33222e+07	4.39273e+07	2.77687e+07	1.01397	0.791858	-0.336687	0.640981	0.563279	-0.82808
P0ADC3	LOLC_ECOLI	lolC	IntegralMembraneProtein	1.87978e+06	2347500	3856300	1.24881	0.97526	-0.0361417	2.05146	1.80277	0.850219
P75957	LOLD_ECOLI	lolD	Cytoplasmic	151332	162710	296840	1.07519	0.839667	-0.252111	1.96152	1.72374	0.78554
P75958	LOLE_ECOLI	lolE	IntegralMembraneProtein	2.92343e+06	4064000	4.99853e+06	1.39015	1.08563	0.118536	1.70982	1.50255	0.587409
P0A9M0	LON_ECOLI	lon	Cytoplasmic	4686850	5866900	8.78597e+06	1.25178	0.977575	-0.0327207	1.8746	1.64735	0.72015
P75867	LONH_ECOLI	ycbZ	Cytoplasmic	344857	194143	1.12357e+06	0.562968	0.439649	-1.18558	3.25807	2.86311	1.51758
P39196	LPLT_ECOLI	lplT	IntegralMembraneProtein	293803	517060	447270	1.75988	1.37438	0.45878	1.52234	1.3378	0.419863
P45464	LPOA_ECOLI	lpoA	OutermembraneLipoprotein	2.81982e+07	1.42477e+07	1.34633e+07	0.505269	0.394589	-1.34158	0.477454	0.419575	-1.253
P0AB38	LPOB_ECOLI	lpoB	OutermembraneLipoprotein	2.70972e+07	2.47097e+07	1.61057e+07	0.911891	0.71214	-0.489767	0.594367	0.522316	-0.937006
P69776	LPP_ECOLI	lpp	OutermembraneLipoprotein	6597900	3716100	3.92757e+06	0.563225	0.43985	-1.18492	0.595275	0.523114	-0.934803
P0A9V1	LPTB_ECOLI	lptB	Cytoplasmic	222990	691683	618627	3.10186	2.42239	1.27643	2.77424	2.43793	1.28566
P0ADV9	LPTC_ECOLI	lptC	IntegralMembraneProtein	3.30998e+06	3.84973e+06	2959200	1.16307	0.908296	-0.138766	0.894023	0.785646	-0.348049
P31554	LPTD_ECOLI	lptD	OutermembraneProtein	3.01457e+07	1.95603e+07	23690000	0.648861	0.506727	-0.98072	0.785851	0.690587	-0.534105
P0ADC1	LPTE_ECOLI	lptE	OutermembraneLipoprotein	8635200	7.31943e+06	1.17757e+07	0.847628	0.661954	-0.595198	1.36368	1.19837	0.261075
P0AF98	LPTF_ECOLI	lptF	IntegralMembraneProtein	8.90628e+06	1.16293e+07	7167800	1.30574	1.01972	0.0281725	0.804803	0.707241	-0.499725
P0ADC6	LPTG_ECOLI	lptG	IntegralMembraneProtein	3.31663e+06	8267400	4116800	2.49271	1.94668	0.961014	1.24126	1.09079	0.125372
P10441	LPXB_ECOLI	lpxB	Cytoplasmic	1.88464e+06	4.84923e+06	2.75497e+06	2.57303	2.00941	1.00677	1.4618	1.2846	0.361315
P0A725	LPXC_ECOLI	lpxC	Cytoplasmic	420393	1197700	552793	2.849	2.22492	1.15375	1.31494	1.15554	0.208568
P43341	LPXH_ECOLI	lpxH	Cytoplasmic	40009	70834.7	117700	1.77047	1.38264	0.467431	2.94184	2.58522	1.37029
P27300	LPXK_ECOLI	lpxK	IntegralMembraneProtein	1173225	2197600	4.29353e+06	1.87313	1.46282	0.548749	3.6596	3.21597	1.68525
P0ACV0	LPXL_ECOLI	lpxL	IntegralMembraneProtein	3.17798e+06	2.29863e+06	4243400	0.723299	0.56486	-0.824036	1.33525	1.17339	0.230677
P24205	LPXM_ECOLI	lpxM	IntegralMembraneProtein	3.97458e+06	2.95953e+06	4704800	0.744615	0.581506	-0.782134	1.18372	1.04023	0.0568977
P76445	LPXT_ECOLI	lpxT	IntegralMembraneProtein	4018400	2.47497e+06	8875300	0.615908	0.480993	-1.05591	2.20867	1.94092	0.956743
P36771	LRHA_ECOLI	lrhA	Cytoplasmic	244262	365697	160747	1.49715	1.1692	0.22552	0.658092	0.578316	-0.790071
P25737	LYSP_ECOLI	lysP	IntegralMembraneProtein	238307	111051	134109	0.466	0.363922	-1.4583	0.562758	0.494538	-1.01585
P03030	LYSR_ECOLI	lysR	Cytoplasmic	299493	319433	145160	1.06658	0.832943	-0.26371	0.484686	0.425931	-1.23131
P75830	MACA_ECOLI	macA	IntegralMembraneProtein	629537	1246100	1.32617e+06	1.97939	1.5458	0.628357	2.10658	1.85121	0.888468
P75831	MACB_ECOLI	macB	IntegralMembraneProtein	790675	1454400	877987	1.83944	1.43651	0.522567	1.11043	0.975817	-0.0353179
P23917	MAK_ECOLI	mak	Cytoplasmic	5900.26	6376	16615.9	1.08063	0.843917	-0.244827	2.81614	2.47475	1.30729
P02916	MALF_ECOLI	malF	IntegralMembraneProtein	12718500	2.83633e+06	339380	0.223008	0.174158	-2.52153	0.026684	0.0234492	-5.41432
P68183	MALG_ECOLI	malG	IntegralMembraneProtein	151302	5695.3	5862.3	0.037642	0.0293964	-5.08821	0.0387457	0.0340488	-4.87625
P18811	MALI_ECOLI	malI	Cytoplasmic	45192.4	129820	58068.3	2.87261	2.24336	1.16566	1.28491	1.12915	0.175239
P68187	MALK_ECOLI	malK	Cytoplasmic	3.91513e+06	1.77137e+06	289553	0.452441	0.353333	-1.5009	0.0739575	0.0649921	-3.94359
P06993	MALT_ECOLI	malT	Cytoplasmic	3.59272e+06	2.48763e+06	828993	0.69241	0.540737	-0.887002	0.230743	0.202771	-2.30207
P23256	MALY_ECOLI	malY	Cytoplasmic	163128	151103	117209	0.926285	0.723381	-0.467172	0.718508	0.631408	-0.663356
P26616	MAO1_ECOLI	maeA	Cytoplasmic	188723	258001	137788	1.36709	1.06763	0.0944052	0.730106	0.6416	-0.640255
P76558	MAO2_ECOLI	maeB	Cytoplasmic	110433	278110	284280	2.51836	1.96671	0.975784	2.57423	2.26217	1.17771
P27245	MARR_ECOLI	marR	Cytoplasmic	42875.3	73508.7	121773	1.71447	1.33892	0.421066	2.84017	2.49588	1.31955
P08997	MASY_ECOLI	aceB	Cytoplasmic	489137	6509200	734763	13.3075	10.3925	3.37747	1.50216	1.32007	0.40061
P0ACE0	MBHM_ECOLI	hybC	Periplasmic	250521	106792	203507	0.426278	0.332901	-1.58683	0.812334	0.71386	-0.486288
P69739	MBHS_ECOLI	hyaA	IntegralMembraneProtein	48363.2	32553.3	25670	0.673102	0.525658	-0.927804	0.530776	0.466433	-1.10026
P69741	MBHT_ECOLI	hybO	Periplasmic	424290	131359	46478	0.309597	0.24178	-2.04824	0.109543	0.0962638	-3.37686
P02942	MCP1_ECOLI	tsr	IntegralMembraneProtein	259762	216310	786550	0.832725	0.650315	-0.620789	3.02797	2.66091	1.41192
P07017	MCP2_ECOLI	tar	IntegralMembraneProtein	214307	318623	252270	1.48676	1.16109	0.215475	1.17714	1.03445	0.0488598
P15005	MCRB_ECOLI	mcrB	Cytoplasmic	544235	1087690	2627000	1.99857	1.56078	0.642265	4.82696	4.24182	2.08468
P15006	MCRC_ECOLI	mcrC	Cytoplasmic	38952.5	44182	92403.3	1.13425	0.885793	-0.174959	2.3722	2.08464	1.0598
P61889	MDH_ECOLI	mdh	Cytoplasmic	489895	1.37027e+06	728140	2.79706	2.18436	1.12721	1.48632	1.30614	0.385311
P77265	MDLA_ECOLI	mdlA	IntegralMembraneProtein	767520	789413	974013	1.02852	0.803225	-0.316124	1.26904	1.1152	0.157305
P0AAG5	MDLB_ECOLI	mdlB	IntegralMembraneProtein	300322	890817	737590	2.96621	2.31646	1.21192	2.456	2.15827	1.10988
P76397	MDTA_ECOLI	mdtA	Periplasmic	737030	1.15051e+06	2.24247e+06	1.56101	1.21907	0.285782	3.04257	2.67374	1.41886
P76398	MDTB_ECOLI	mdtB	IntegralMembraneProtein	536560	932613	868743	1.73813	1.35739	0.440839	1.6191	1.42283	0.508758
P76399	MDTC_ECOLI	mdtC	IntegralMembraneProtein	348970	553667	361817	1.58657	1.23903	0.309214	1.03681	0.911127	-0.134276
P37636	MDTE_ECOLI	mdtE	OutermembraneLipoprotein	882058	1.03327e+06	182783	1.17143	0.914824	-0.128434	0.207224	0.182103	-2.45717
P37637	MDTF_ECOLI	mdtF	IntegralMembraneProtein	1.02193e+06	379987	76131.3	0.371834	0.290383	-1.78397	0.0744978	0.0654669	-3.93309
P37340	MDTK_ECOLI	mdtK	IntegralMembraneProtein	794900	784217	734417	0.98656	0.770453	-0.376222	0.923911	0.811911	-0.300607
P32166	MENA_ECOLI	menA	IntegralMembraneProtein	80675.8	89977.7	65335	1.1153	0.870992	-0.199269	0.809847	0.711674	-0.490711
P0ABU0	MENB_ECOLI	menB	Cytoplasmic	25557.3	18938.7	14842.3	0.741029	0.578705	-0.789099	0.580745	0.510345	-0.970454
P17109	MEND_ECOLI	menD	Cytoplasmic	58124.7	76601	184216	1.31787	1.02919	0.0415122	3.16933	2.78513	1.47775
P0C0T5	MEPA_ECOLI	mepA	Periplasmic	40753.3	26578	10299.1	0.652168	0.509309	-0.973386	0.252719	0.222083	-2.17083
P0AFV4	MEPS_ECOLI	mepS	OutermembraneLipoprotein	184955	203277	199783	1.09906	0.858309	-0.22043	1.08017	0.94923	-0.0751702
P07623	METAS_ECOLI	metAS	Cytoplasmic	97699.8	159439	85570.3	1.63192	1.27445	0.349873	0.875849	0.769676	-0.377677
P06721	METC_ECOLI	metC	Cytoplasmic	194690	130349	79987.7	0.669522	0.522863	-0.935496	0.410846	0.361042	-1.46976
P13009	METH_ECOLI	metH	Cytoplasmic	324165	261777	182000	0.807541	0.630648	-0.665092	0.561442	0.493382	-1.01922
P31547	METI_ECOLI	metI	IntegralMembraneProtein	208242	1.01722e+06	1167300	4.88482	3.81479	1.93161	5.60551	4.92599	2.30041
P0A817	METK_ECOLI	metK	Cytoplasmic	99970.8	165927	166440	1.65975	1.29618	0.374266	1.66489	1.46306	0.548991
P30750	METN_ECOLI	metN	Cytoplasmic	1.50336e+06	4.02003e+06	6.19577e+06	2.67404	2.08828	1.06232	4.12128	3.62169	1.85666
P28635	METQ_ECOLI	metQ	InnermembraneLipoprotein	6.91492e+06	14891000	9.66743e+06	2.15346	1.68174	0.749956	1.39805	1.22858	0.296989
P0A9F9	METR_ECOLI	metR	Cytoplasmic	108133	39281.3	62760.6	0.363268	0.283694	-1.81759	0.580401	0.510043	-0.971309
P30958	MFD_ECOLI	mfd	Cytoplasmic	257597	346270	303487	1.34423	1.04978	0.0700811	1.17815	1.03533	0.0500852
P0AAG8	MGLA_ECOLI	mglA	Cytoplasmic	1.93662e+06	2532400	5301000	1.30764	1.0212	0.0302664	2.73725	2.40543	1.26629
P77569	MHPR_ECOLI	mhpR	Cytoplasmic	364183	946640	474713	2.59935	2.02996	1.02145	1.3035	1.14549	0.19596
P0AEI1	MIAB_ECOLI	miaB	Cytoplasmic	136146	111448	155867	0.81859	0.639277	-0.645487	1.14485	1.00607	0.0087275
P0AEZ3	MIND_ECOLI	minD	Cytoplasmic	1739550	1.46601e+06	2.92723e+06	0.842751	0.658145	-0.603523	1.68275	1.47876	0.564392
P0A908	MIPA_ECOLI	mipA	OutermembraneProtein	10569300	16439000	2.85963e+07	1.55535	1.21465	0.280542	2.7056	2.37762	1.24952
P76506	MLAA_ECOLI	mlaA	OutermembraneLipoprotein	93563500	9.71647e+07	7.16607e+07	1.03849	0.811007	-0.302215	0.765904	0.673058	-0.571196
P64604	MLAD_ECOLI	mlaD	Periplasmic	2111100	3.57387e+06	2.00637e+06	1.69289	1.32206	0.40279	0.950389	0.83518	-0.259842
P64606	MLAE_ECOLI	mlaE	IntegralMembraneProtein	52218.3	404717	47788.7	7.75047	6.05272	2.59758	0.91517	0.80423	-0.31432
P63386	MLAF_ECOLI	mlaF	Cytoplasmic	964280	1979500	1787700	2.05283	1.60315	0.680912	1.85392	1.62918	0.704149
P50456	MLC_ECOLI	mlc	Cytoplasmic	2.58003e+06	2.71207e+06	3.72007e+06	1.05118	0.820914	-0.284698	1.44187	1.26708	0.341507
P28224	MLIC_ECOLI	mliC	OutermembraneLipoprotein	28461	40942.3	74129.7	1.43854	1.12343	0.167905	2.6046	2.28886	1.19463
P33358	MLRA_ECOLI	mlrA	Cytoplasmic	93912.2	107596	74339	1.14571	0.894742	-0.160456	0.79158	0.695622	-0.523625
P0A935	MLTA_ECOLI	mltA	OutermembraneLipoprotein	2.48268e+07	2.09483e+07	20251000	0.843778	0.658947	-0.601765	0.81569	0.716809	-0.480339
P41052	MLTB_ECOLI	mltB	OutermembraneLipoprotein	1.86412e+06	4.15113e+06	3193200	2.22686	1.73907	0.798313	1.71298	1.50533	0.590079
P0C066	MLTC_ECOLI	mltC	OutermembraneLipoprotein	3.45237e+06	2.91397e+06	3.43937e+06	0.844049	0.659159	-0.601302	0.996234	0.875467	-0.191875
P28306	MLTG_ECOLI	mltG	IntegralMembraneProtein	2336600	2.97667e+06	3431800	1.27393	0.994874	-0.0074136	1.46872	1.29067	0.368123
P0A9F1	MNTR_ECOLI	mntR	Cytoplasmic	175921	132800	232240	0.754884	0.589525	-0.762374	1.32014	1.1601	0.214255
P09833	MODC_ECOLI	modC	Cytoplasmic	506863	899220	1042650	1.77409	1.38547	0.470377	2.05706	1.8077	0.854154
P0A9G8	MODE_ECOLI	modE	Cytoplasmic	103174	351417	148080	3.40604	2.65994	1.4114	1.43524	1.26125	0.334858
P31060	MODF_ECOLI	modF	Cytoplasmic	267116	91909	87950.7	0.344079	0.268708	-1.89589	0.32926	0.289346	-1.78913
P12281	MOEA_ECOLI	moeA	Cytoplasmic	49095.7	39643.7	15496.3	0.807478	0.630599	-0.665205	0.315636	0.277373	-1.8501
P37773	MPL_ECOLI	mpl	Cytoplasmic	57992.3	97358.3	58656.7	1.67881	1.31107	0.390743	1.01146	0.888844	-0.169998
P0ACR9	MPRA_ECOLI	mprA	Cytoplasmic	34066.2	56316	36517.7	1.65313	1.29101	0.368503	1.07196	0.942015	-0.0861785
P33940	MQO_ECOLI	mqo	Cytoplasmic	343902	274260	139273	0.797495	0.622803	-0.683152	0.404979	0.355886	-1.49051
P0AD65	MRDA_ECOLI	mrdA	IntegralMembraneProtein	2.86917e+06	1.91507e+06	6.96353e+06	0.667464	0.521255	-0.939938	2.42702	2.13281	1.09276
P0A9X4	MREB_ECOLI	mreB	Cytoplasmic	3239150	6.63537e+06	1.06443e+07	2.04849	1.59977	0.67786	3.28615	2.88779	1.52997
P16926	MREC_ECOLI	mreC	IntegralMembraneProtein	3.95562e+06	5.90517e+06	5.52863e+06	1.49286	1.16584	0.221375	1.39767	1.22824	0.296588
P60752	MSBA_ECOLI	msbA	IntegralMembraneProtein	1.05211e+07	1.13603e+07	24726000	1.07976	0.843241	-0.245983	2.35013	2.06524	1.04631
P77338	MSCK_ECOLI	mscK	IntegralMembraneProtein	3.60377e+06	2062000	2199600	0.572179	0.446842	-1.16216	0.610361	0.536371	-0.898697
P0A742	MSCL_ECOLI	mscL	IntegralMembraneProtein	1.11754e+07	10275000	6.21613e+06	0.919429	0.718027	-0.477891	0.556233	0.488804	-1.03267
P39285	MSCM_ECOLI	mscM	IntegralMembraneProtein	1.83142e+06	4.13163e+06	3.42477e+06	2.25598	1.7618	0.817052	1.87001	1.64332	0.716614
P0C0S1	MSCS_ECOLI	mscS	IntegralMembraneProtein	7255600	7.96163e+06	5.66883e+06	1.09731	0.856942	-0.222731	0.781305	0.686592	-0.542475
P46022	MTGA_ECOLI	mtgA	IntegralMembraneProtein	442523	602913	658893	1.36244	1.064	0.0894966	1.48895	1.30845	0.387859
P22523	MUKB_ECOLI	mukB	Cytoplasmic	5.48617e+06	7.59833e+06	9.69713e+06	1.385	1.08161	0.113184	1.76756	1.55329	0.635328
P22524	MUKE_ECOLI	mukE	Cytoplasmic	72754.6	11069.1	317048	0.152143	0.118815	-3.07321	4.35778	3.82951	1.93716
P60293	MUKF_ECOLI	mukF	Cytoplasmic	700523	1.25703e+06	1.53763e+06	1.79442	1.40135	0.486817	2.19498	1.92889	0.947774
P0A749	MURA_ECOLI	murA	Cytoplasmic	201823	220210	217090	1.0911	0.852095	-0.230913	1.07564	0.94525	-0.0812318
P22188	MURE_ECOLI	murE	Cytoplasmic	35807.5	164836	44672	4.6034	3.59502	1.846	1.24756	1.09633	0.132678
P17443	MURG_ECOLI	murG	Cytoplasmic	7.34158e+06	23135000	1.03143e+07	3.15123	2.46095	1.29921	1.40492	1.23461	0.304055
P0AF16	MURJ_ECOLI	murJ	IntegralMembraneProtein	1.37478e+06	1.40663e+06	4258900	1.02317	0.799041	-0.323658	3.09787	2.72233	1.44484
P23367	MUTL_ECOLI	mutL	Cytoplasmic	353113	2.28207e+06	1.37973e+06	6.4627	5.04704	2.33544	3.90734	3.43368	1.77975
P23909	MUTS_ECOLI	mutS	Cytoplasmic	1.79998e+06	2.42207e+06	2.04963e+06	1.34561	1.05085	0.0715545	1.1387	1.00066	0.000950198
P27278	NADR_ECOLI	nadR	Cytoplasmic	113433	613827	300523	5.41137	4.22601	2.07929	2.64935	2.32819	1.21921
P0AF20	NAGC_ECOLI	nagC	Cytoplasmic	125828	128781	206627	1.02347	0.799274	-0.323238	1.64213	1.44307	0.529138
P0AF24	NAGD_ECOLI	nagD	Cytoplasmic	28848.6	9149.9	17665.7	0.31717	0.247693	-2.01337	0.612358	0.538126	-0.893984
P0A6L4	NANA_ECOLI	nanA	Cytoplasmic	302873	1.23903e+06	291307	4.09093	3.19481	1.67573	0.96181	0.845216	-0.242608
P69856	NANC_ECOLI	nanC	Periplasmic	781797	2.71123e+06	871807	3.46795	2.70829	1.43738	1.11513	0.979952	-0.0292173
P0A8W0	NANR_ECOLI	nanR	Cytoplasmic	22796.3	147290	37853.7	6.46112	5.0458	2.33508	1.66052	1.45922	0.545201
P41036	NANT_ECOLI	nanT	IntegralMembraneProtein	2.97672e+06	1.52613e+07	9.61107e+06	5.1269	4.00385	2.00139	3.22875	2.83735	1.50454
P33934	NAPH_ECOLI	napH	IntegralMembraneProtein	274935	24078.3	63761.7	0.0875783	0.0683941	-3.86998	0.231915	0.203802	-2.29476
P09152	NARG_ECOLI	narG	Cytoplasmic	12962500	4.60903e+06	3972600	0.355567	0.277679	-1.84851	0.306469	0.269317	-1.89262
P11349	NARH_ECOLI	narH	Cytoplasmic	3.74083e+06	1.41033e+06	1.47837e+06	0.37701	0.294426	-1.76402	0.395197	0.34729	-1.52579
P11350	NARI_ECOLI	narI	IntegralMembraneProtein	1.93952e+06	746803	543477	0.385046	0.300701	-1.7336	0.280212	0.246244	-2.02184
P10903	NARK_ECOLI	narK	IntegralMembraneProtein	7985350	998540	1541100	0.125046	0.0976549	-3.35616	0.192991	0.169596	-2.55983
P31802	NARP_ECOLI	narP	Cytoplasmic	161749	180017	249793	1.11294	0.869148	-0.202326	1.54433	1.35712	0.440545
P27896	NARQ_ECOLI	narQ	IntegralMembraneProtein	153598	295613	253757	1.9246	1.50301	0.587856	1.65209	1.45182	0.537859
P0AFA2	NARX_ECOLI	narX	IntegralMembraneProtein	3.26353e+06	4.53783e+06	3.01247e+06	1.39047	1.08588	0.118868	0.923069	0.811171	-0.301922
P19319	NARZ_ECOLI	narZ	Cytoplasmic	24897.4	85707.7	19040.2	3.44244	2.68837	1.42673	0.764746	0.67204	-0.57338
P33920	NDPA_ECOLI	ndpA	Cytoplasmic	480098	886263	1267300	1.846	1.44163	0.527705	2.63967	2.31968	1.21392
P31600	NFRA_ECOLI	nfrA	OutermembraneProtein	3.57123e+06	4455100	6.08833e+06	1.2475	0.97423	-0.0376651	1.70483	1.49816	0.583193
P0AFA5	NFRB_ECOLI	nfrB	IntegralMembraneProtein	490730	422543	1029310	0.861051	0.672436	-0.572531	2.09751	1.84324	0.882244
P17117	NFSA_ECOLI	nfsA	Cytoplasmic	9068.28	3254.8	4437.7	0.358921	0.280299	-1.83496	0.489365	0.430042	-1.21745
P38489	NFSB_ECOLI	nfsB	Cytoplasmic	262540	57622.3	19871.7	0.219481	0.171403	-2.54454	0.0756902	0.0665148	-3.91018
P13738	NHAA_ECOLI	nhaA	IntegralMembraneProtein	81610.8	95102.7	149167	1.16532	0.910054	-0.135975	1.82778	1.60621	0.683661
P0AFA7	NHAB_ECOLI	nhaB	IntegralMembraneProtein	2.57982e+06	838790	764787	0.325136	0.253914	-1.97759	0.29645	0.260513	-1.94057
P76007	NHAP2_ECOLI	cvrA	IntegralMembraneProtein	270710	343890	454200	1.27033	0.992059	-0.0115015	1.67781	1.47442	0.560147
P0A9G2	NHAR_ECOLI	nhaR	Cytoplasmic	79090.2	670667	262843	8.47977	6.62227	2.72733	3.32334	2.92047	1.5462
P52647	NIFJ_ECOLI	nifJ	Cytoplasmic	255417	525080	323640	2.05577	1.60545	0.682981	1.2671	1.1135	0.155102
P33594	NIKE_ECOLI	nikE	Cytoplasmic	539753	38471.7	125753	0.0712764	0.0556632	-4.16713	0.232983	0.20474	-2.28814
P76241	NIMR_ECOLI	nimR	Cytoplasmic	52492.2	97853	50853.7	1.86414	1.4558	0.541813	0.968786	0.851346	-0.232182
P08201	NIRB_ECOLI	nirB	Cytoplasmic	488622	865477	414340	1.77126	1.38326	0.468077	0.847977	0.745182	-0.424335
P04846	NLPA_ECOLI	nlpA	InnermembraneLipoprotein	3.04443e+06	5.07587e+06	4.25213e+06	1.66726	1.30205	0.38078	1.39669	1.22738	0.295581
P23898	NLPC_ECOLI	nlpC	OutermembraneLipoprotein	1.28952e+06	613217	675363	0.47554	0.371372	-1.42906	0.523734	0.460245	-1.11953
P0ADA3	NLPD_ECOLI	nlpD	OutermembraneLipoprotein	1.13808e+06	1.30807e+06	8.43063e+06	1.14936	0.897591	-0.155871	7.40775	6.50975	2.7026
P40710	NLPE_ECOLI	nlpE	OutermembraneLipoprotein	1.65188e+07	23315000	8478400	1.41142	1.10225	0.140446	0.513257	0.451038	-1.14868
P0AFB1	NLPI_ECOLI	nlpI	OutermembraneLipoprotein	6191750	7.24417e+06	5363700	1.16997	0.913687	-0.130228	0.866266	0.761254	-0.393551
P37013	NORR_ECOLI	norR	Cytoplasmic	87305	525333	339697	6.01722	4.69914	2.2324	3.89092	3.41925	1.77368
P0A8G6	NQOR_ECOLI	nqoR	Cytoplasmic	554818	1497600	1737000	2.69926	2.10798	1.07586	3.13075	2.75123	1.46008
P28903	NRDD_ECOLI	nrdD	Cytoplasmic	13854.6	566790	70399.3	40.9099	31.9485	4.99768	5.0813	4.46532	2.15876
P0AFB5	NTRB_ECOLI	ntrB	Cytoplasmic	266912	561567	481067	2.10394	1.64307	0.716394	1.80234	1.58386	0.663441
P0AFC3	NUOA_ECOLI	nuoA	IntegralMembraneProtein	2.35788e+07	1.34703e+07	1.41333e+07	0.571289	0.446148	-1.16441	0.599408	0.526745	-0.924823
P0AFC7	NUOB_ECOLI	nuoB	Cytoplasmic	6.16327e+06	6616900	5722500	1.0736	0.838429	-0.25424	0.928485	0.815931	-0.293482
P33599	NUOCD_ECOLI	nuoC	Cytoplasmic	3.70292e+07	29375000	35203000	0.793294	0.619522	-0.690774	0.950683	0.835438	-0.259396
P31979	NUOF_ECOLI	nuoF	Cytoplasmic	4665850	4.80167e+06	5.64893e+06	1.02911	0.803681	-0.315305	1.2107	1.06393	0.0894064
P33602	NUOG_ECOLI	nuoG	Cytoplasmic	2430950	2.52423e+06	3.17727e+06	1.03837	0.810916	-0.302375	1.30701	1.14857	0.199834
P0AFD4	NUOH_ECOLI	nuoH	IntegralMembraneProtein	8.71218e+06	5273400	7.76757e+06	0.60529	0.472701	-1.081	0.891575	0.783495	-0.352004
P0AFD6	NUOI_ECOLI	nuoI	Cytoplasmic	9840450	1.23443e+07	1.29983e+07	1.25445	0.979659	-0.0296478	1.32091	1.16078	0.215098
P0AFE4	NUOK_ECOLI	nuoK	IntegralMembraneProtein	3845300	2.79743e+06	3566500	0.727494	0.568136	-0.815693	0.927496	0.815061	-0.295019
P33607	NUOL_ECOLI	nuoL	IntegralMembraneProtein	3215450	3.02523e+06	3074100	0.940843	0.73475	-0.444675	0.95604	0.840146	-0.251289
P0AFE8	NUOM_ECOLI	nuoM	IntegralMembraneProtein	1119100	979610	684867	0.875355	0.683607	-0.54876	0.61198	0.537793	-0.894876
P0AFF0	NUON_ECOLI	nuoN	IntegralMembraneProtein	1.49818e+06	1497000	1.38843e+06	0.99921	0.780332	-0.35784	0.926745	0.814401	-0.296188
P0AFF2	NUPC_ECOLI	nupC	IntegralMembraneProtein	2.07722e+06	1721500	1.33873e+06	0.828753	0.647214	-0.627686	0.644484	0.566357	-0.820215
P0AFG0	NUSG_ECOLI	nusG	Cytoplasmic	327088	653957	412510	1.99933	1.56137	0.642814	1.26116	1.10828	0.148317
P0AFG3	ODO1_ECOLI	sucA	Cytoplasmic	859100	1.57693e+06	1948600	1.83556	1.43348	0.519523	2.26819	1.99323	0.995108
P0AFG6	ODO2_ECOLI	sucB	Cytoplasmic	2606100	2779500	5.44473e+06	1.06654	0.83291	-0.263768	2.08923	1.83596	0.876537
P0AFG8	ODP1_ECOLI	aceE	Cytoplasmic	1130020	1.97783e+06	1.71687e+06	1.75026	1.36687	0.450872	1.51932	1.33515	0.416998
P06959	ODP2_ECOLI	aceF	Cytoplasmic	9022300	23847000	2.78167e+07	2.64312	2.06414	1.04554	3.0831	2.70936	1.43795
P0A910	OMPA_ECOLI	ompA	OutermembraneProtein	1.80002e+08	1.08998e+08	7.10173e+07	0.605541	0.472896	-1.0804	0.394537	0.34671	-1.5282
P06996	OMPC_ECOLI	ompC	OutermembraneProtein	25099500	4.85027e+07	5.94357e+07	1.93242	1.50912	0.593705	2.368	2.08094	1.05724
P02931	OMPF_ECOLI	ompF	OutermembraneProtein	5.87237e+06	3701300	6021800	0.630291	0.492225	-1.02261	1.02545	0.901138	-0.150179
P0AA16	OMPR_ECOLI	ompR	Cytoplasmic	617175	2.67837e+06	3.54493e+06	4.33972	3.3891	1.7609	5.74381	5.04752	2.33557
P09169	OMPT_ECOLI	ompT	OutermembraneProtein	2.78688e+07	1.48043e+07	1.53993e+06	0.531215	0.414851	-1.26933	0.0552565	0.0485581	-4.36414
P0A915	OMPW_ECOLI	ompW	OutermembraneProtein	4.32313e+06	639937	2896600	0.148026	0.115601	-3.11278	0.670023	0.588801	-0.764149
P0A917	OMPX_ECOLI	ompX	OutermembraneProtein	5.37868e+06	8287600	6.31217e+06	1.54082	1.2033	0.267001	1.17355	1.03129	0.0444501
P27298	OPDA_ECOLI	opdA	Cytoplasmic	1.29095e+06	452937	240433	0.350854	0.273999	-1.86776	0.186245	0.163668	-2.61116
P39401	OPGB_ECOLI	opgB	IntegralMembraneProtein	960667	4343700	841520	4.52155	3.5311	1.82012	0.875975	0.769786	-0.37747
P33136	OPGG_ECOLI	opgG	Periplasmic	252302	355803	503540	1.41023	1.10132	0.13923	1.99579	1.75385	0.810525
P62517	OPGH_ECOLI	opgH	IntegralMembraneProtein	6.58377e+06	5300600	1.02473e+07	0.805101	0.628743	-0.669458	1.55645	1.36778	0.451831
P0AFH2	OPPB_ECOLI	oppB	IntegralMembraneProtein	1.25433e+07	1.61117e+07	1.13043e+07	1.28448	1.00311	0.00448446	0.901222	0.791973	-0.336477
P0AFH6	OPPC_ECOLI	oppC	IntegralMembraneProtein	13672500	5893000	7.69093e+06	0.431011	0.336598	-1.5709	0.562511	0.494321	-1.01648
P76027	OPPD_ECOLI	oppD	Cytoplasmic	7.90612e+06	13695000	7.23233e+06	1.7322	1.35276	0.435908	0.914777	0.803884	-0.31494
P77737	OPPF_ECOLI	oppF	Cytoplasmic	1.44143e+07	1.69027e+07	1.11793e+07	1.17263	0.915763	-0.126954	0.775571	0.681553	-0.553102
P0ADA7	OSMB_ECOLI	osmB	OutermembraneLipoprotein	243922	1.32122e+06	252988	5.41656	4.23005	2.08068	1.03717	0.91144	-0.13378
P0ADB1	OSME_ECOLI	osmE	OutermembraneLipoprotein	36476000	27591000	12343000	0.756415	0.590721	-0.75945	0.338387	0.297366	-1.74969
P0AFH8	OSMY_ECOLI	osmY	Periplasmic	22753.3	33473.7	16320.2	1.47116	1.1489	0.200249	0.717268	0.630318	-0.665847
P31677	OTSA_ECOLI	otsA	Cytoplasmic	210072	354743	191226	1.68868	1.31877	0.399195	0.91029	0.799941	-0.322034
P0ACQ4	OXYR_ECOLI	oxyR	Cytoplasmic	28266	45708.3	44594.3	1.61708	1.26286	0.336691	1.57767	1.38642	0.471362
P0A9L8	P5CR_ECOLI	proC	Cytoplasmic	37100.5	165523	210643	4.46149	3.48419	1.80082	5.67765	4.98938	2.31886
P0A921	PA1_ECOLI	pldA	OutermembraneProtein	46584.3	46634.3	38070.7	1.00107	0.781787	-0.355153	0.817242	0.718173	-0.477597
P0A912	PAL_ECOLI	pal	OutermembraneLipoprotein	9.61112e+07	2.85177e+07	2.46027e+07	0.296715	0.23172	-2.10955	0.255981	0.22495	-2.15232
P31057	PANB_ECOLI	panB	Cytoplasmic	24532.3	75181	71204.3	3.06458	2.39328	1.25899	2.90248	2.55063	1.35085
P31663	PANC_ECOLI	panC	Cytoplasmic	9474.73	40966.3	12337.2	4.32375	3.37662	1.75558	1.30212	1.14427	0.194426
P0A9J4	PANE_ECOLI	panE	OutermembraneLipoprotein	16559	7004.3	7712.4	0.422992	0.330335	-1.598	0.465754	0.409294	-1.28879
P16256	PANF_ECOLI	panF	IntegralMembraneProtein	334165	270043	559033	0.808114	0.631095	-0.66407	1.67293	1.47013	0.555942
P0AFI2	PARC_ECOLI	parC	Cytoplasmic	372433	403953	649390	1.08463	0.847042	-0.239494	1.74364	1.53227	0.615671
P20083	PARE_ECOLI	parE	Cytoplasmic	263060	478830	639970	1.82023	1.42151	0.507421	2.43279	2.13788	1.09618
P0AFI5	PBP7_ECOLI	pbpG	Periplasmic	14420.3	20987.1	25986.7	1.45538	1.13658	0.184697	1.80209	1.58363	0.663237
P02918	PBPA_ECOLI	pbpA	IntegralMembraneProtein	1349850	4609100	3.79857e+06	3.41453	2.66657	1.41499	2.81407	2.47293	1.30622
P02919	PBPB_ECOLI	pbpB	IntegralMembraneProtein	3.64823e+06	1.08527e+07	4915800	2.97477	2.32314	1.21608	1.34745	1.1841	0.243796
P76577	PBPC_ECOLI	pbpC	IntegralMembraneProtein	220978	201957	270387	0.913921	0.713725	-0.48656	1.22359	1.07526	0.104687
P22259	PCKA_ECOLI	pckA	Cytoplasmic	411297	923160	491063	2.24451	1.75285	0.809701	1.19394	1.04921	0.0692976
P0ABF1	PCNB_ECOLI	pcnB	Cytoplasmic	1.32812e+06	3317500	4.39277e+06	2.4979	1.95073	0.964014	3.30752	2.90657	1.53932
P23842	PDEA_ECOLI	pdeA	IntegralMembraneProtein	1.154e+06	600473	1.48563e+06	0.520342	0.406361	-1.29917	1.28738	1.13132	0.178007
P77473	PDEB_ECOLI	pdeB	IntegralMembraneProtein	347873	714637	824737	2.0543	1.6043	0.681947	2.3708	2.0834	1.05894
P32701	PDEC_ECOLI	pdeC	IntegralMembraneProtein	49863.5	181877	62159	3.64749	2.8485	1.5102	1.24658	1.09547	0.131547
P75800	PDEI_ECOLI	pdeI	IntegralMembraneProtein	570042	266813	353903	0.468059	0.36553	-1.45194	0.620838	0.545577	-0.874144
P37649	PDEK_ECOLI	pdeK	IntegralMembraneProtein	1678150	1.67993e+06	4053200	1.00106	0.781778	-0.355168	2.41528	2.12249	1.08576
P21514	PDEL_ECOLI	pdeL	Cytoplasmic	281618	356903	392070	1.26733	0.98972	-0.0149084	1.3922	1.22344	0.290938
P76446	PDEN_ECOLI	pdeN	IntegralMembraneProtein	924820	1417800	1.75793e+06	1.53306	1.19724	0.259709	1.90084	1.67041	0.740204
P77334	PDER_ECOLI	pdeR	Cytoplasmic	2.77448e+06	1596700	2300000	0.575495	0.449432	-1.15383	0.828983	0.728491	-0.457017
P05459	PDXB_ECOLI	pdxB	Cytoplasmic	11121.2	8722.03	5332.73	0.784269	0.612473	-0.707281	0.479509	0.421381	-1.2468
P0AFI7	PDXH_ECOLI	pdxH	Cytoplasmic	362232	623673	465110	1.72175	1.3446	0.427177	1.28401	1.12836	0.174227
P15288	PEPD_ECOLI	pepD	Cytoplasmic	403921	283913	214337	0.702893	0.548923	-0.865323	0.53064	0.466314	-1.10063
P29745	PEPT_ECOLI	pepT	Cytoplasmic	54958.2	20328.3	42064.3	0.369887	0.288863	-1.79154	0.765388	0.672605	-0.572168
P0AFI9	PERM_ECOLI	perM	IntegralMembraneProtein	1.05522e+06	477917	499770	0.452906	0.353697	-1.49942	0.473616	0.416203	-1.26464
P0A796	PFKA_ECOLI	pfkA	Cytoplasmic	225368	409557	289940	1.81728	1.4192	0.505078	1.28652	1.13056	0.177037
P09373	PFLB_ECOLI	pflB	Cytoplasmic	4.53952e+06	4268900	4696400	0.940386	0.734393	-0.445375	1.03456	0.909146	-0.137416
P69434	PGAA_ECOLI	pgaA	OutermembraneProtein	52633.7	55379.7	161387	1.05217	0.821692	-0.28333	3.06623	2.69453	1.43003
P75906	PGAB_ECOLI	pgaB	OutermembraneLipoprotein	320608	836270	1596500	2.60839	2.03701	1.02646	4.9796	4.37595	2.1296
P0A799	PGK_ECOLI	pgk	Cytoplasmic	289767	353007	287947	1.21824	0.951386	-0.0718967	0.993719	0.873257	-0.195522
P36938	PGM_ECOLI	pgm	Cytoplasmic	11369.2	4807.53	6096.2	0.422855	0.330228	-1.59847	0.536202	0.471201	-1.08558
P0A924	PGPB_ECOLI	pgpB	IntegralMembraneProtein	111585	46715.3	85894.7	0.418652	0.326946	-1.61288	0.769768	0.676454	-0.563937
P0AD42	PGPC_ECOLI	pgpC	IntegralMembraneProtein	1.55323e+06	1.15247e+06	1.75713e+06	0.741979	0.579448	-0.78725	1.13127	0.994137	-0.008483
P77333	PGRR_ECOLI	pgrR	Cytoplasmic	143560	336343	199390	2.34287	1.82966	0.871577	1.38889	1.22053	0.287504
P0ABF8	PGSA_ECOLI	pgsA	IntegralMembraneProtein	327537	212770	244170	0.649607	0.507309	-0.979062	0.745474	0.655105	-0.610203
P24207	PHEP_ECOLI	pheP	IntegralMembraneProtein	1216200	331030	2.20663e+06	0.272184	0.212562	-2.23405	1.81437	1.59442	0.673034
P0A9K3	PHOL_ECOLI	phoL	Cytoplasmic	331868	719673	365686	2.16855	1.69353	0.760031	1.1019	0.968325	-0.0464364
P23836	PHOP_ECOLI	phoP	Cytoplasmic	273875	135037	78735	0.49306	0.385055	-1.37687	0.287485	0.252635	-1.98487
P23837	PHOQ_ECOLI	phoQ	IntegralMembraneProtein	2.07252e+06	4.74533e+06	2790100	2.28965	1.7881	0.838425	1.34624	1.18304	0.242501
P08400	PHOR_ECOLI	phoR	IntegralMembraneProtein	274317	970687	853670	3.53856	2.76344	1.46646	3.11199	2.73474	1.4514
P0A9K7	PHOU_ECOLI	phoU	Cytoplasmic	3.76433e+06	8.28737e+06	6.12183e+06	2.20155	1.7193	0.781819	1.62627	1.42913	0.515137
P0AC86	PHSG_ECOLI	phsG	Cytoplasmic	281455	281867	121763	1.00146	0.782091	-0.354592	0.432621	0.380177	-1.39526
P00490	PHSM_ECOLI	phsM	IntegralMembraneProtein	573347	158197	176137	0.275918	0.215478	-2.21439	0.307208	0.269967	-1.88914
P0AFJ7	PITA_ECOLI	pitA	IntegralMembraneProtein	5.56493e+06	4.19497e+06	9891900	0.753822	0.588696	-0.764406	1.77754	1.56206	0.643451
P76594	PKA_ECOLI	pka	Cytoplasmic	208413	350740	681357	1.68291	1.31426	0.394254	3.26926	2.87295	1.52253
P0AA47	PLAP_ECOLI	plaP	IntegralMembraneProtein	56934.2	67151.3	21656.1	1.17946	0.921094	-0.118579	0.38037	0.33426	-1.58096
P07000	PLDB_ECOLI	pldB	Cytoplasmic	92992.5	134150	58569.7	1.44259	1.12659	0.17196	0.629832	0.553482	-0.853393
P0A7A7	PLSB_ECOLI	plsB	Cytoplasmic	10489000	2.25957e+07	1.49583e+07	2.15423	1.68234	0.750468	1.4261	1.25322	0.32564
P26647	PLSC_ECOLI	plsC	IntegralMembraneProtein	8.44878e+06	1.13877e+07	1.10997e+07	1.34785	1.0526	0.0739562	1.31376	1.1545	0.207269
P27247	PLSX_ECOLI	plsX	Cytoplasmic	2.59582e+06	5725500	1.19033e+07	2.20566	1.72251	0.784513	4.58558	4.0297	2.01067
P60782	PLSY_ECOLI	plsY	IntegralMembraneProtein	731620	588503	898160	0.804384	0.628182	-0.670744	1.22763	1.07881	0.109446
P0AFK0	PMBA_ECOLI	pmbA	Cytoplasmic	179550	252183	74364.7	1.40453	1.09686	0.133384	0.414172	0.363964	-1.45813
P05055	PNP_ECOLI	pnp	Cytoplasmic	2180600	2434200	3.91947e+06	1.1163	0.871772	-0.197978	1.79743	1.57954	0.6595
P07001	PNTA_ECOLI	pntA	IntegralMembraneProtein	1.93993e+07	1.25557e+07	1.88477e+07	0.647222	0.505447	-0.984369	0.971563	0.853786	-0.228053
P0AB67	PNTB_ECOLI	pntB	IntegralMembraneProtein	14853500	9088000	1.47137e+07	0.611842	0.477817	-1.06547	0.990586	0.870503	-0.200078
P69874	POTA_ECOLI	potA	Cytoplasmic	1.50067e+06	1.14593e+06	4.72923e+06	0.763616	0.596345	-0.745781	3.15142	2.76939	1.46957
P0AFK4	POTB_ECOLI	potB	IntegralMembraneProtein	3.55343e+06	1.20367e+06	1029510	0.338733	0.264533	-1.91848	0.289723	0.254601	-1.97369
P0AFK6	POTC_ECOLI	potC	IntegralMembraneProtein	2.77678e+06	1.83173e+06	2.32627e+06	0.65966	0.515161	-0.956906	0.837756	0.7362	-0.44183
P07003	POXB_ECOLI	poxB	Cytoplasmic	279958	961263	476397	3.43359	2.68146	1.42302	1.70167	1.49539	0.580519
P0ADY1	PPID_ECOLI	ppiD	IntegralMembraneProtein	3.52432e+07	3.17243e+07	2.63427e+07	0.900156	0.702975	-0.508454	0.747455	0.656845	-0.606374
P0A7B1	PPK1_ECOLI	ppk1	Cytoplasmic	298445	460673	168253	1.54358	1.20546	0.269579	0.563767	0.495425	-1.01326
P0ADR8	PPNN_ECOLI	ppnN	Cytoplasmic	720533	1091830	814690	1.51531	1.18338	0.242911	1.13068	0.993612	-0.00924607
P23538	PPSA_ECOLI	ppsA	Cytoplasmic	4.74148e+06	3.08063e+06	4.30263e+06	0.649719	0.507397	-0.978812	0.907445	0.797441	-0.326551
P0AFL6	PPX_ECOLI	ppx	Cytoplasmic	524440	682377	299897	1.30115	1.01613	0.0230901	0.571842	0.502521	-0.992744
P43671	PQIB_ECOLI	pqiB	IntegralMembraneProtein	2.88707e+06	3.86033e+06	5.19993e+06	1.33711	1.04422	0.0624205	1.80111	1.58278	0.662457
P0A7B5	PROB_ECOLI	proB	Cytoplasmic	93700.2	142133	80301.3	1.5169	1.18462	0.244421	0.857003	0.753114	-0.40906
P0C0L7	PROP_ECOLI	proP	IntegralMembraneProtein	7.52762e+06	13185000	3.64037e+06	1.75155	1.36787	0.451932	0.483601	0.424978	-1.23454
P45577	PROQ_ECOLI	proQ	Cytoplasmic	52264.5	59572.7	101159	1.13983	0.890149	-0.167881	1.93553	1.7009	0.766294
P14175	PROV_ECOLI	proV	Cytoplasmic	5.32387e+06	4388400	3.66877e+06	0.824288	0.643727	-0.63548	0.689117	0.60558	-0.723611
P14176	PROW_ECOLI	proW	IntegralMembraneProtein	3.44918e+06	1.28787e+06	1.18597e+06	0.373383	0.291593	-1.77797	0.34384	0.302158	-1.72662
P0A8K1	PSD_ECOLI	psd	Cytoplasmic	4.92907e+06	9136400	7619000	1.85358	1.44755	0.533611	1.54573	1.35835	0.441855
P0AFM9	PSPB_ECOLI	pspB	IntegralMembraneProtein	1.78798e+06	2.84347e+06	2140700	1.59032	1.24196	0.312617	1.19727	1.05213	0.0733172
P0AFN2	PSPC_ECOLI	pspC	IntegralMembraneProtein	114206	154586	101152	1.35356	1.05706	0.0800613	0.885694	0.778327	-0.361552
P0A8A4	PSRP_ECOLI	psrP	Cytoplasmic	460085	960807	657500	2.08832	1.63087	0.705645	1.42908	1.25584	0.328658
P23830	PSS_ECOLI	pss	Cytoplasmic	2505550	4.02153e+06	2975000	1.60505	1.25346	0.325918	1.18736	1.04343	0.0613302
P07654	PSTA_ECOLI	pstA	IntegralMembraneProtein	482265	495933	377420	1.02834	0.803082	-0.31638	0.782599	0.687729	-0.540087
P0AAH0	PSTB_ECOLI	pstB	Cytoplasmic	952050	4208700	2.55387e+06	4.42067	3.45232	1.78756	2.68249	2.35731	1.23714
P0AGH8	PSTC_ECOLI	pstC	IntegralMembraneProtein	594448	867877	658080	1.45997	1.14016	0.189238	1.10704	0.972843	-0.0397205
P08839	PT1_ECOLI	ptsI	Cytoplasmic	1.16692e+06	1654000	2546100	1.41741	1.10692	0.146557	2.1819	1.91741	0.939155
P37177	PT1P_ECOLI	ptsP	Cytoplasmic	212060	889267	779787	4.19347	3.27488	1.71144	3.6772	3.23143	1.69217
P0A9M8	PTA_ECOLI	pta	Periplasmic	1.52302e+06	1.75377e+06	1.10098e+06	1.15151	0.899269	-0.153175	0.722892	0.63526	-0.65458
P20966	PTFBC_ECOLI	fruA	IntegralMembraneProtein	7235500	4.30177e+06	6167600	0.594536	0.464302	-1.10686	0.852408	0.749076	-0.416816
P69786	PTGCB_ECOLI	ptsG	IntegralMembraneProtein	9036000	4.63113e+06	4.85807e+06	0.51252	0.400252	-1.32102	0.537635	0.472461	-1.08173
P56580	PTHB_ECOLI	srlE	IntegralMembraneProtein	1.18408e+07	8.22947e+06	3.73353e+07	0.695007	0.542765	-0.8816	3.1531	2.77087	1.47034
P56579	PTHC_ECOLI	srlA	IntegralMembraneProtein	1454550	491997	3.16527e+06	0.338247	0.264153	-1.92055	2.17611	1.91232	0.935322
P69828	PTKA_ECOLI	gatA	Cytoplasmic	783807	3.59007e+06	1.07863e+06	4.5803	3.57698	1.83874	1.37615	1.20933	0.274203
P37188	PTKB_ECOLI	gatB	Cytoplasmic	167123	199737	133644	1.19515	0.933347	-0.0995145	0.799675	0.702735	-0.508947
P69831	PTKC_ECOLI	gatC	IntegralMembraneProtein	3.84398e+07	1.25067e+07	1.03917e+07	0.325357	0.254087	-1.97661	0.270336	0.237565	-2.07361
P00550	PTM3C_ECOLI	mtlA	IntegralMembraneProtein	2.56147e+06	5605700	1928300	2.18847	1.70908	0.773224	0.752811	0.661552	-0.596073
P69797	PTNAB_ECOLI	manX	Cytoplasmic	799247	454493	327230	0.568652	0.444088	-1.17108	0.409423	0.359791	-1.47477
P69801	PTNC_ECOLI	manY	IntegralMembraneProtein	1.17977e+06	1198200	604570	1.01562	0.793151	-0.334333	0.512449	0.450328	-1.15095
P69805	PTND_ECOLI	manZ	IntegralMembraneProtein	2.33783e+07	1.43303e+07	6415200	0.612975	0.478702	-1.0628	0.274408	0.241143	-2.05204
P36672	PTTBC_ECOLI	treB	IntegralMembraneProtein	1.22043e+08	9.46517e+07	55896000	0.775558	0.605671	-0.723394	0.458001	0.402481	-1.31301
P09323	PTW3C_ECOLI	nagE	IntegralMembraneProtein	17440500	1.67413e+07	1.35957e+07	0.959911	0.749641	-0.415727	0.779546	0.685046	-0.545727
P77272	PTYBC_ECOLI	murP	IntegralMembraneProtein	82218.7	76920.7	166278	0.935562	0.730626	-0.452795	2.02238	1.77722	0.829624
P15254	PUR4_ECOLI	purL	Cytoplasmic	1.52113e+06	1.99303e+06	1413200	1.31023	1.02322	0.0331187	0.929044	0.816422	-0.292613
P08178	PUR5_ECOLI	purM	Cytoplasmic	367255	273377	513217	0.744378	0.581321	-0.782593	1.39744	1.22804	0.296354
P0A7D7	PUR7_ECOLI	purC	Cytoplasmic	352547	195529	145257	0.554619	0.433129	-1.20713	0.412021	0.362074	-1.46564
P0AB89	PUR8_ECOLI	purB	Cytoplasmic	285583	238230	462047	0.834187	0.651457	-0.618257	1.6179	1.42178	0.507695
P0A7D4	PURA_ECOLI	purA	Cytoplasmic	297927	702127	263043	2.35671	1.84047	0.880074	0.882913	0.775883	-0.366089
P37051	PURU_ECOLI	purU	Cytoplasmic	24288.3	23071.4	34836	0.949896	0.74182	-0.430858	1.43427	1.2604	0.333883
P09546	PUTA_ECOLI	putA	Cytoplasmic	4.29227e+06	6.93757e+06	6.97273e+06	1.61629	1.26224	0.33599	1.62449	1.42756	0.513553
P07117	PUTP_ECOLI	putP	IntegralMembraneProtein	1.86377e+07	4240800	16749000	0.227539	0.177696	-2.49251	0.898664	0.789725	-0.340578
P0A7E1	PYRD_ECOLI	pyrD	Cytoplasmic	1.62018e+06	1423100	5.61013e+06	0.878357	0.685952	-0.543821	3.46265	3.0429	1.60545
P0A7E5	PYRG_ECOLI	pyrG	Cytoplasmic	528407	797480	647717	1.50922	1.17862	0.237099	1.22579	1.0772	0.107282
P0A7E9	PYRH_ECOLI	pyrH	Cytoplasmic	412022	1.12823e+06	518797	2.73829	2.13846	1.09657	1.25915	1.10651	0.146017
P0AA53	QMCA_ECOLI	qmcA	IntegralMembraneProtein	4.66633e+06	8.74787e+06	5.35807e+06	1.87468	1.46403	0.549941	1.14824	1.00905	0.0129911
P28304	QOR1_ECOLI	qorA	Cytoplasmic	228381	231377	382347	1.01312	0.791193	-0.337899	1.67416	1.47121	0.557008
P40719	QSEC_ECOLI	qseC	IntegralMembraneProtein	216815	419033	435470	1.93268	1.50932	0.5939	2.00849	1.76501	0.819677
P24554	RADA_ECOLI	radA	Cytoplasmic	1.45223e+06	7008700	11544000	4.82615	3.76898	1.91417	7.94914	6.98551	2.80437
P33919	RADD_ECOLI	radD	Cytoplasmic	55006.5	51826.3	91878.7	0.942186	0.735799	-0.442617	1.67032	1.46784	0.553696
P60240	RAPA_ECOLI	rapA	Cytoplasmic	288503	496523	461493	1.72103	1.34404	0.426573	1.59961	1.4057	0.49129
P0A894	RAPZ_ECOLI	rapZ	Cytoplasmic	241615	528047	302947	2.18549	1.70675	0.771255	1.25384	1.10185	0.139922
P0AGL5	RATA_ECOLI	ratA	Cytoplasmic	771152	354133	526853	0.459227	0.358632	-1.47942	0.683203	0.600383	-0.736045
P31473	RAVA_ECOLI	ravA	Cytoplasmic	491903	366810	498803	0.745695	0.58235	-0.780042	1.01403	0.891103	-0.166336
P37624	RBBA_ECOLI	rbbA	Cytoplasmic	1.91117e+06	1155900	911703	0.604814	0.472329	-1.08214	0.47704	0.419212	-1.25425
P04983	RBSA_ECOLI	rbsA	Cytoplasmic	585123	393467	578523	0.672451	0.52515	-0.9292	0.98872	0.868864	-0.202798
P0AGI1	RBSC_ECOLI	rbsC	IntegralMembraneProtein	1.04324e+06	331830	332327	0.318077	0.248402	-2.00925	0.318553	0.279937	-1.83683
P75811	RCDA_ECOLI	rcdA	Cytoplasmic	134910	163190	85397	1.20962	0.944654	-0.0821416	0.632994	0.55626	-0.846169
P0DMC9	RCSA_ECOLI	rcsA	Cytoplasmic	13999.5	25560.1	10886.8	1.82579	1.42585	0.511821	0.777655	0.683385	-0.54923
P0DMC7	RCSB_ECOLI	rcsB	Cytoplasmic	928525	1.16293e+06	1458900	1.25245	0.978101	-0.0319448	1.5712	1.38073	0.465436
P0DMC5	RCSC_ECOLI	rcsC	IntegralMembraneProtein	2.07118e+06	2.02873e+06	5.11413e+06	0.979504	0.764943	-0.386577	2.46918	2.16986	1.1176
P39838	RCSD_ECOLI	rcsD	IntegralMembraneProtein	3.81053e+06	3.27353e+06	4.48743e+06	0.859075	0.670893	-0.575845	1.17764	1.03488	0.0494655
P69411	RCSF_ECOLI	rcsF	OutermembraneLipoprotein	21777000	2.67113e+07	12577000	1.22658	0.9579	-0.0620537	0.577536	0.507525	-0.978449
P0A7G6	RECA_ECOLI	recA	Cytoplasmic	2.44362e+07	3.75547e+07	5.21447e+07	1.53685	1.2002	0.263274	2.13391	1.87523	0.90707
P08394	RECB_ECOLI	recB	Cytoplasmic	12409	19894.9	24528.2	1.60326	1.25207	0.324311	1.97665	1.73703	0.796622
P07648	RECC_ECOLI	recC	Cytoplasmic	171438	629583	405605	3.67236	2.86793	1.52001	2.36589	2.07909	1.05595
P04993	RECD_ECOLI	recD	Cytoplasmic	256358	589547	870120	2.2997	1.79595	0.844744	3.39416	2.9827	1.57662
P0A7H0	RECF_ECOLI	recF	Cytoplasmic	224200	828583	526480	3.69573	2.88618	1.52916	2.34826	2.0636	1.04516
P24230	RECG_ECOLI	recG	Cytoplasmic	33150	138627	123437	4.1818	3.26577	1.70742	3.72358	3.27219	1.71026
P21893	RECJ_ECOLI	recJ	IntegralMembraneProtein	486750	869223	780197	1.78577	1.39459	0.479845	1.60287	1.40856	0.494225
P0A7H3	RECO_ECOLI	recO	Cytoplasmic	9662.82	27959.5	27611.2	2.89351	2.25969	1.17612	2.85747	2.51107	1.3283
P0AG20	RELA_ECOLI	relA	Cytoplasmic	259938	1.26307e+06	1.00363e+06	4.8591	3.79471	1.92399	3.86104	3.39299	1.76256
P09980	REP_ECOLI	rep	Cytoplasmic	904460	1.28917e+06	877863	1.42534	1.11312	0.15461	0.970594	0.852935	-0.229492
P07012	RF2_ECOLI	prfB	Cytoplasmic	64699	39547	73520.3	0.611246	0.477352	-1.06687	1.13634	0.998593	-0.00203146
P27127	RFAB_ECOLI	rfaB	Cytoplasmic	804130	915623	829887	1.13865	0.889228	-0.169375	1.03203	0.906924	-0.140947
P24173	RFAC_ECOLI	rfaC	Cytoplasmic	499137	454257	393207	0.910085	0.710729	-0.492628	0.787774	0.692277	-0.530579
P37692	RFAF_ECOLI	rfaF	Cytoplasmic	1.74806e+06	1.27783e+06	1.20307e+06	0.731	0.570874	-0.808757	0.688229	0.604799	-0.725472
P25740	RFAG_ECOLI	rfaG	Cytoplasmic	792328	894520	898443	1.12898	0.881673	-0.181685	1.13393	0.996469	-0.00510298
P27128	RFAI_ECOLI	rfaI	Cytoplasmic	852008	1.04065e+06	616933	1.22141	0.95386	-0.0681504	0.724093	0.636316	-0.652185
P27129	RFAJ_ECOLI	rfaJ	Cytoplasmic	3.90988e+06	2466800	2.52187e+06	0.630914	0.492711	-1.02119	0.644998	0.566809	-0.819066
P27243	RFAL_ECOLI	rfaL	IntegralMembraneProtein	5.58302e+06	1033700	2.88527e+06	0.185151	0.144593	-2.78993	0.516793	0.454146	-1.13877
P25741	RFAP_ECOLI	rfaP	Cytoplasmic	403175	501263	469427	1.24329	0.970945	-0.042538	1.16432	1.02318	0.0330615
P25742	RFAQ_ECOLI	rfaQ	Cytoplasmic	3627600	1986200	3.05643e+06	0.547525	0.427589	-1.2257	0.84255	0.740413	-0.433598
P27126	RFAS_ECOLI	rfaS	Cytoplasmic	1.88232e+06	1.37627e+06	1.92127e+06	0.731156	0.570995	-0.80845	1.02069	0.89696	-0.156884
P27240	RFAY_ECOLI	rfaY	Cytoplasmic	2884250	2.72167e+06	2.63193e+06	0.943631	0.736927	-0.440406	0.912519	0.8019	-0.318505
P27241	RFAZ_ECOLI	rfaZ	Cytoplasmic	5325750	2.63143e+06	3.88447e+06	0.494096	0.385864	-1.37384	0.729375	0.640957	-0.6417
P37746	RFBX_ECOLI	rfbX	IntegralMembraneProtein	1.58987e+06	709220	2.36637e+06	0.446088	0.348372	-1.5213	1.48841	1.30798	0.387336
P0A8J8	RHLB_ECOLI	rhlB	Cytoplasmic	1.53223e+06	1.28977e+06	3822500	0.841756	0.657368	-0.605226	2.49472	2.1923	1.13245
P25888	RHLE_ECOLI	rhlE	Cytoplasmic	238950	168720	90233	0.706091	0.55142	-0.858775	0.377623	0.331846	-1.59141
P0AG30	RHO_ECOLI	rho	Cytoplasmic	945457	1231900	1372000	1.30297	1.01755	0.0251014	1.45115	1.27524	0.350765
P0AG40	RIBF_ECOLI	ribF	Cytoplasmic	13401.9	33165	9887.83	2.47465	1.93257	0.950522	0.737792	0.648355	-0.625145
P41409	RIHA_ECOLI	rihA	Cytoplasmic	32317	25480.3	211173	0.78845	0.615739	-0.69961	6.53443	5.74231	2.52163
P0A948	RIMJ_ECOLI	rimJ	Cytoplasmic	185848	447943	172906	2.41026	1.88229	0.91249	0.930363	0.817581	-0.290567
P0AEI4	RIMO_ECOLI	rimO	Cytoplasmic	245503	275843	460857	1.12358	0.87746	-0.188594	1.87719	1.64963	0.722143
P00452	RIR1_ECOLI	nrdA	Cytoplasmic	518858	831967	691757	1.60346	1.25222	0.324485	1.33323	1.17161	0.228492
P69924	RIR2_ECOLI	nrdB	Cytoplasmic	681755	658847	452950	0.966398	0.754707	-0.406011	0.664388	0.583849	-0.776334
P39452	RIR3_ECOLI	nrdE	Cytoplasmic	310777	456883	302013	1.47013	1.1481	0.199247	0.971801	0.853995	-0.2277
P37146	RIR4_ECOLI	nrdF	IntegralMembraneProtein	189553	380540	91347.3	2.00756	1.5678	0.648744	0.481908	0.42349	-1.2396
P61714	RISB_ECOLI	ribH	Cytoplasmic	90818.8	178143	144564	1.96152	1.53185	0.615275	1.59178	1.39882	0.484213
P0A7L0	RL1_ECOLI	rplA	Cytoplasmic	4.01127e+06	1.07713e+07	2.19393e+07	2.68527	2.09706	1.06837	5.46943	4.8064	2.26496
P0A7J3	RL10_ECOLI	rplJ	Cytoplasmic	1.42417e+07	27971000	37243000	1.96403	1.5338	0.617113	2.61507	2.29806	1.20042
P0A7J7	RL11_ECOLI	rplK	Cytoplasmic	3.02037e+06	1.62667e+07	4.82887e+07	5.38566	4.20592	2.07242	15.9877	14.0496	3.81246
P0AA10	RL13_ECOLI	rplM	Cytoplasmic	1311000	3.43903e+06	1.26623e+07	2.62321	2.0486	1.03463	9.65853	8.48769	3.08537
P0ADY3	RL14_ECOLI	rplN	Cytoplasmic	2.73943e+07	4.05573e+07	60466000	1.4805	1.1562	0.209385	2.20724	1.93967	0.955815
P02413	RL15_ECOLI	rplO	Cytoplasmic	16696500	2.39477e+07	6.26883e+07	1.43429	1.12011	0.163639	3.75458	3.29944	1.72222
P0ADY7	RL16_ECOLI	rplP	Cytoplasmic	7.24452e+06	11991000	3.60867e+07	1.65518	1.29261	0.37029	4.98124	4.37739	2.13007
P0AG44	RL17_ECOLI	rplQ	Cytoplasmic	7915450	6188000	1.11633e+07	0.781762	0.610516	-0.711899	1.41032	1.23936	0.309593
P0A7K6	RL19_ECOLI	rplS	Cytoplasmic	1661100	4862400	23857000	2.92722	2.28601	1.19283	14.3622	12.6211	3.65777
P60422	RL2_ECOLI	rplB	Cytoplasmic	8.39682e+06	1.13377e+07	1.63113e+07	1.35023	1.05446	0.0765089	1.94256	1.70708	0.771528
P0A7L3	RL20_ECOLI	rplT	Cytoplasmic	20594000	24643000	34801000	1.19661	0.934491	-0.0977467	1.68986	1.48501	0.570473
P0AG48	RL21_ECOLI	rplU	Cytoplasmic	237643	469443	909467	1.97541	1.54269	0.625453	3.82702	3.3631	1.74979
P61175	RL22_ECOLI	rplV	Cytoplasmic	18920000	2.63347e+07	47370000	1.3919	1.087	0.120351	2.5037	2.20019	1.13763
P0ADZ0	RL23_ECOLI	rplW	Cytoplasmic	641300	1.24037e+06	2726000	1.93414	1.51047	0.594995	4.25074	3.73545	1.90128
P60624	RL24_ECOLI	rplX	Cytoplasmic	55998.2	391177	810590	6.98553	5.45534	2.44767	14.4753	12.7205	3.66909
P68919	RL25_ECOLI	rplY	Cytoplasmic	131282	389880	944227	2.9698	2.31926	1.21366	7.19237	6.32049	2.66004
P0A7L8	RL27_ECOLI	rpmA	Cytoplasmic	4.71178e+06	9.70113e+06	1.23567e+07	2.05891	1.6079	0.68518	2.6225	2.30459	1.20451
P0A7M2	RL28_ECOLI	rpmB	Cytoplasmic	7.44427e+06	36458000	3.95687e+07	4.89746	3.82466	1.93533	5.31532	4.67098	2.22372
P0A7M6	RL29_ECOLI	rpmC	Cytoplasmic	236895	907047	2.60193e+06	3.8289	2.99017	1.58023	10.9835	9.65203	3.27083
P60438	RL3_ECOLI	rplC	Cytoplasmic	238435	739817	1437200	3.1028	2.42313	1.27687	6.02764	5.29695	2.40516
P0AG51	RL30_ECOLI	rpmD	Cytoplasmic	669615	2.21383e+06	5.94293e+06	3.30613	2.58192	1.36844	8.87515	7.79927	2.96334
P0A7Q1	RL35_ECOLI	rpmI	Cytoplasmic	25814.2	21864.4	218838	0.846992	0.661457	-0.59628	8.47742	7.44976	2.89719
P60723	RL4_ECOLI	rplD	Cytoplasmic	2.65648e+06	5.02667e+06	1.21487e+07	1.89223	1.47773	0.563384	4.57321	4.01883	2.00678
P62399	RL5_ECOLI	rplE	Cytoplasmic	2.89008e+07	3.53697e+07	42633000	1.22383	0.955747	-0.065299	1.47515	1.29632	0.374427
P0AG55	RL6_ECOLI	rplF	Cytoplasmic	2.49967e+06	4144200	1.29073e+07	1.6579	1.29474	0.372657	5.16362	4.53767	2.18195
P0A7K2	RL7_ECOLI	rplL	Cytoplasmic	6.36678e+06	9.14793e+06	1.53307e+07	1.43682	1.12208	0.166181	2.40791	2.11602	1.08135
P0A7R1	RL9_ECOLI	rplI	Cytoplasmic	2946650	9.30423e+06	2.65037e+06	3.15756	2.46589	1.30211	0.899451	0.790416	-0.339316
P0C0R7	RLME_ECOLI	rlmE	Cytoplasmic	385080	705710	996153	1.83263	1.43119	0.517217	2.58687	2.27328	1.18478
P42596	RLMG_ECOLI	rlmG	Cytoplasmic	31158.3	27687.7	61459	0.888614	0.693962	-0.527072	1.97248	1.73337	0.793577
P75864	RLMKL_ECOLI	rlmL	Cytoplasmic	2.50696e+06	1.05247e+06	1.08583e+06	0.419817	0.327856	-1.60887	0.433127	0.380622	-1.39357
P0ADR6	RLMM_ECOLI	rlmM	Cytoplasmic	445625	388760	352837	0.872393	0.681294	-0.553651	0.791779	0.695797	-0.523262
P36979	RLMN_ECOLI	rlmN	Cytoplasmic	2.30562e+06	3.66337e+06	4.11367e+06	1.58889	1.24084	0.311317	1.78419	1.56791	0.64884
P10100	RLPA_ECOLI	rlpA	OutermembraneLipoprotein	11334000	1.25523e+07	27038000	1.10749	0.864896	-0.209402	2.38557	2.09638	1.0679
P37765	RLUB_ECOLI	rluB	Cytoplasmic	197722	236917	314567	1.19823	0.935757	-0.0957942	1.59095	1.39809	0.48346
P33643	RLUD_ECOLI	rluD	Cytoplasmic	35889.3	70931.7	81936	1.9764	1.54347	0.626175	2.28302	2.00626	1.00451
P0AG71	RMUC_ECOLI	rmuC	Cytoplasmic	2.05742e+06	1897800	3.63667e+06	0.922419	0.720362	-0.473207	1.76759	1.55332	0.635351
P0A7Y0	RNC_ECOLI	rnc	Cytoplasmic	19860.5	25812.3	30050	1.29968	1.01498	0.0214568	1.51306	1.32964	0.411033
P21513	RNE_ECOLI	rne	Cytoplasmic	3.19317e+06	6.96203e+06	10671000	2.18029	1.7027	0.76782	3.34182	2.93672	1.5542
P0A9J0	RNG_ECOLI	rng	Cytoplasmic	21255.3	10580.1	13555.7	0.497763	0.388727	-1.36317	0.637754	0.560443	-0.83536
P52129	RNLA_ECOLI	rnlA	Cytoplasmic	1.38078e+06	980533	863710	0.710128	0.554574	-0.850549	0.625522	0.549694	-0.8633
P0A7Y8	RNPA_ECOLI	rnpA	Cytoplasmic	44558.7	68345	38720.3	1.53382	1.19784	0.26043	0.868975	0.763634	-0.389046
P0CG19	RNPH_ECOLI	rph	Cytoplasmic	970763	1040320	1.61123e+06	1.07165	0.836905	-0.256865	1.65976	1.45856	0.544542
P21499	RNR_ECOLI	rnr	Cytoplasmic	1.48217e+06	9.10187e+06	2671600	6.14092	4.79574	2.26175	1.8025	1.58399	0.663564
P0ACI0	ROB_ECOLI	rob	Cytoplasmic	210587	681397	855363	3.23571	2.52692	1.33738	4.06181	3.56942	1.83569
P0ABG7	RODA_ECOLI	mrdB	IntegralMembraneProtein	2.48522e+06	980090	3916000	0.394368	0.307981	-1.69909	1.57572	1.3847	0.469577
P27434	RODZ_ECOLI	rodZ	Cytoplasmic	9.88413e+06	2.04427e+07	21852000	2.06823	1.61518	0.691697	2.21082	1.94281	0.958147
P0ACS7	RPIR_ECOLI	rpiR	Cytoplasmic	909548	2647300	837640	2.91057	2.273	1.1846	0.920941	0.809301	-0.305252
P0A8V2	RPOB_ECOLI	rpoB	Cytoplasmic	1655745	2.06787e+06	1.85913e+06	1.2489	0.97533	-0.0360378	1.12284	0.986723	-0.0192824
P0A8T7	RPOC_ECOLI	rpoC	Cytoplasmic	8.93007e+06	1.41853e+07	10499000	1.58849	1.24053	0.310957	1.17569	1.03317	0.047077
P00579	RPOD_ECOLI	rpoD	Cytoplasmic	7.17853e+06	5.39227e+06	1.13283e+07	0.751166	0.586622	-0.769498	1.57808	1.38678	0.471743
P0AGB6	RPOE_ECOLI	rpoE	Cytoplasmic	1.09947e+06	1.66657e+06	1.66457e+06	1.51579	1.18375	0.243366	1.51397	1.33044	0.411902
P0AGB3	RPOH_ECOLI	rpoS	Cytoplasmic	21496.1	113815	71742.6	5.2947	4.13489	2.04785	3.33747	2.93289	1.55232
P13445	RPOS_ECOLI	rppH	Cytoplasmic	3.05713e+06	4621200	946203	1.51161	1.18049	0.239388	0.309507	0.271987	-1.87839
P0A776	RPPH_ECOLI	rppH	Cytoplasmic	38137.6	42401	26665	1.11179	0.86825	-0.203818	0.699178	0.614421	-0.7027
P0AG67	RS1_ECOLI	rpsA	Cytoplasmic	1149840	536227	1.12087e+06	0.466349	0.364195	-1.45722	0.974802	0.856633	-0.223251
P0A7R5	RS10_ECOLI	rpsJ	Cytoplasmic	1.18311e+07	1.42743e+07	6.41967e+07	1.20651	0.942224	-0.0858573	5.42611	4.76834	2.25349
P0A7R9	RS11_ECOLI	rpsK	Cytoplasmic	3.11052e+06	5.62257e+06	10141300	1.8076	1.41164	0.497374	3.26033	2.8651	1.51858
P0A7S3	RS12_ECOLI	rpsL	Cytoplasmic	1.91292e+06	1.74673e+06	4.37263e+06	0.913126	0.713104	-0.487815	2.28585	2.00875	1.0063
P0A7S9	RS13_ECOLI	rpsM	Cytoplasmic	13199500	1.27553e+07	22751000	0.96635	0.754669	-0.406083	1.72363	1.51468	0.599015
P0AG59	RS14_ECOLI	rpsN	Cytoplasmic	21114.6	87314.3	1.20683e+06	4.13525	3.22942	1.69128	57.1563	50.2276	5.65041
P0ADZ4	RS15_ECOLI	rpsO	Cytoplasmic	2.72927e+06	2.14647e+06	1.56517e+06	0.786463	0.614187	-0.70325	0.573475	0.503956	-0.988629
P0A7T3	RS16_ECOLI	rpsP	Cytoplasmic	12962500	1.13883e+07	15894000	0.87856	0.68611	-0.543488	1.22615	1.07751	0.107706
P0AG63	RS17_ECOLI	rpsQ	Cytoplasmic	1.17123e+06	1247000	4.10017e+06	1.06469	0.831468	-0.266268	3.50073	3.07635	1.62122
P0A7T7	RS18_ECOLI	rpsR	Cytoplasmic	475892	222954	2.13213e+06	0.468496	0.365872	-1.45059	4.48029	3.93717	1.97716
P0A7U3	RS19_ECOLI	rpsS	Cytoplasmic	68043.5	171190	2009100	2.51589	1.96478	0.974369	29.5267	25.9474	4.69752
P0A7V0	RS2_ECOLI	rpsB	Cytoplasmic	2.37928e+07	2.99107e+07	24996000	1.25713	0.981753	-0.0265675	1.05057	0.923215	-0.115262
P0A7U7	RS20_ECOLI	rpsT	Cytoplasmic	1.41138e+06	4.09913e+06	10443000	2.90434	2.26814	1.18151	7.39912	6.50217	2.70092
P0A7V3	RS3_ECOLI	rpsC	Cytoplasmic	36095000	6.03867e+07	6.32037e+07	1.67299	1.30652	0.385731	1.75104	1.53877	0.621777
P0A7V8	RS4_ECOLI	rpsD	Cytoplasmic	8.37072e+06	10131700	1.40557e+07	1.21037	0.94524	-0.0812473	1.67915	1.47559	0.561297
P0A7W1	RS5_ECOLI	rpsE	Cytoplasmic	1.94998e+07	4.38577e+07	6.16333e+07	2.24913	1.75646	0.812667	3.16071	2.77756	1.47382
P02358	RS6_ECOLI	rpsF	Cytoplasmic	187920	88813.3	80381.3	0.472612	0.369086	-1.43797	0.427742	0.37589	-1.41162
P02359	RS7_ECOLI	rpsG	Cytoplasmic	1.80917e+06	5.39797e+06	1.02447e+07	2.98368	2.3301	1.22039	5.66264	4.9762	2.31504
P0A7W7	RS8_ECOLI	rpsH	Cytoplasmic	464543	669633	1.92967e+06	1.44149	1.12573	0.170858	4.1539	3.65035	1.86803
P0A7X3	RS9_ECOLI	rpsI	Cytoplasmic	1.34512e+07	11930000	26226000	0.886912	0.692633	-0.529838	1.94972	1.71337	0.776834
P0AFX9	RSEB_ECOLI	rseB	Periplasmic	142757	352553	200914	2.46961	1.92864	0.947583	1.40739	1.23678	0.306585
P46187	RSEC_ECOLI	rseC	IntegralMembraneProtein	56799.5	274687	495247	4.83608	3.77673	1.91714	8.71921	7.66223	2.93777
P0AEH1	RSEP_ECOLI	rseP	IntegralMembraneProtein	9.45112e+06	15880000	9.36663e+06	1.68022	1.31217	0.391954	0.991061	0.870921	-0.199386
P36929	RSMB_ECOLI	rsmB	IntegralMembraneProtein	326200	623897	846080	1.91262	1.49366	0.57885	2.59375	2.27932	1.18861
P0AFR0	RSSA_ECOLI	rssA	Cytoplasmic	702695	596407	923523	0.848742	0.662824	-0.593303	1.31426	1.15494	0.207818
P0AEV1	RSSB_ECOLI	rssB	Cytoplasmic	182375	394043	351433	2.16062	1.68733	0.754746	1.92698	1.69339	0.759911
P52108	RSTA_ECOLI	rstA	Cytoplasmic	567973	641533	358263	1.12951	0.882092	-0.180999	0.630775	0.55431	-0.851235
P18392	RSTB_ECOLI	rstB	IntegralMembraneProtein	986533	1827600	1.15527e+06	1.85255	1.44674	0.53281	1.17104	1.02908	0.0413541
P77223	RSXB_ECOLI	rsxB	IntegralMembraneProtein	372627	1.46827e+06	1.38157e+06	3.94032	3.07718	1.62161	3.70764	3.25819	1.70407
P76182	RSXD_ECOLI	rsxD	IntegralMembraneProtein	23785.3	27469.4	35790.2	1.15489	0.901908	-0.148947	1.50472	1.32231	0.403059
P77179	RSXE_ECOLI	rsxE	IntegralMembraneProtein	85197.8	398493	374647	4.67727	3.65271	1.86897	4.39737	3.86431	1.95021
P77285	RSXG_ECOLI	rsxG	Periplasmic	30037.3	83168.7	125867	2.76884	2.16232	1.11258	4.19034	3.68237	1.88064
P0ACU2	RUTR_ECOLI	rutR	Cytoplasmic	74830.2	58254.7	37432	0.778492	0.607962	-0.717947	0.500226	0.439587	-1.18578
P0AFY2	SANA_ECOLI	sanA	IntegralMembraneProtein	807990	718653	778413	0.889433	0.694602	-0.525742	0.963395	0.846609	-0.240233
P0AGH3	SAPB_ECOLI	sapB	IntegralMembraneProtein	538948	604153	852807	1.12099	0.875432	-0.191933	1.58235	1.39053	0.47564
P0AAH4	SAPD_ECOLI	sapD	Cytoplasmic	1259600	1.65613e+06	1613200	1.31481	1.0268	0.0381527	1.28072	1.12547	0.170528
P0AAH8	SAPF_ECOLI	sapF	Cytoplasmic	808697	1.17127e+06	1.21047e+06	1.44834	1.13108	0.177699	1.49681	1.31536	0.395461
P13458	SBCC_ECOLI	sbcC	Cytoplasmic	268620	979603	1.35433e+06	3.6468	2.84796	1.50993	5.04182	4.43063	2.14751
P0AFY6	SBMA_ECOLI	sbmA	IntegralMembraneProtein	257130	541430	3.04897e+06	2.10567	1.64442	0.717576	11.8577	10.4203	3.38132
P0AAD6	SDAC_ECOLI	sdaC	IntegralMembraneProtein	2.38537e+07	1.07943e+07	4.06457e+07	0.452523	0.353397	-1.50064	1.70396	1.4974	0.582458
P0AC41	SDHA_ECOLI	sdhA	Cytoplasmic	9.02203e+06	3.87377e+06	7.53373e+06	0.429367	0.335314	-1.57642	0.835037	0.733811	-0.44652
P07014	SDHB_ECOLI	sdhB	Cytoplasmic	4.23198e+07	2.21507e+07	4.67187e+07	0.523411	0.408757	-1.29068	1.10394	0.970119	-0.0437669
P16095	SDHL_ECOLI	sdhL	Cytoplasmic	421327	616133	1.52957e+06	1.46236	1.14203	0.191603	3.63036	3.19027	1.67368
P30744	SDHM_ECOLI	sdhM	Cytoplasmic	1.80447e+06	1.48837e+06	13389000	0.824824	0.644145	-0.634543	7.41992	6.52045	2.70497
P10408	SECA_ECOLI	secA	Cytoplasmic	3.92812e+06	11594000	1.10707e+07	2.95154	2.305	1.20477	2.81831	2.47667	1.3084
P0AG86	SECB_ECOLI	secB	Cytoplasmic	212590	416530	384050	1.95931	1.53012	0.613647	1.80653	1.58754	0.666789
P0AG90	SECD_ECOLI	secD	IntegralMembraneProtein	32423500	24680000	3.02717e+07	0.761176	0.59444	-0.750398	0.933634	0.820455	-0.285504
P0AG93	SECF_ECOLI	secF	IntegralMembraneProtein	4.59913e+06	5.24287e+06	7.44127e+06	1.13997	0.890257	-0.167707	1.61797	1.42184	0.507754
P0AG99	SECG_ECOLI	secG	IntegralMembraneProtein	1.33858e+07	8.76917e+06	1.10497e+07	0.655108	0.511606	-0.966896	0.825475	0.725408	-0.463136
P0AGA2	SECY_ECOLI	secY	IntegralMembraneProtein	1.33382e+07	9.75417e+06	1.23837e+07	0.731297	0.571106	-0.80817	0.928438	0.81589	-0.293554
P0A821	SELA_ECOLI	selA	Cytoplasmic	95380	162933	49875.3	1.70825	1.33406	0.415823	0.522912	0.459523	-1.12179
P16456	SELD_ECOLI	selD	Cytoplasmic	114180	141313	159720	1.23764	0.96653	-0.0491129	1.39884	1.22927	0.297803
P0AFY8	SEQA_ECOLI	seqA	Cytoplasmic	1.53112e+06	592880	1.05187e+06	0.387221	0.302399	-1.72547	0.686993	0.603713	-0.728064
P0A9T0	SERA_ECOLI	serA	Cytoplasmic	441440	530990	449157	1.20286	0.939371	-0.0902332	1.01748	0.894138	-0.161431
P0AGB0	SERB_ECOLI	serB	Cytoplasmic	273895	261127	326507	0.953382	0.744543	-0.425574	1.19209	1.04758	0.0670574
P23721	SERC_ECOLI	serC	Cytoplasmic	3034.16	2896.07	3577.2	0.954488	0.745406	-0.423901	1.17898	1.03606	0.0511031
P51025	SFGH1_ECOLI	frmB	Cytoplasmic	76946	115236	45330.6	1.49763	1.16957	0.225977	0.589123	0.517707	-0.949792
P33595	SGRR_ECOLI	sgrR	Cytoplasmic	172700	310300	171610	1.79676	1.40318	0.488698	0.99369	0.873232	-0.195564
P76350	SHIA_ECOLI	shiA	IntegralMembraneProtein	76380.2	105684	123957	1.38366	1.08057	0.111786	1.62289	1.42616	0.512133
P0AGM5	SIRB1_ECOLI	ychA	Cytoplasmic	16796.7	43904.3	6665.03	2.61387	2.0413	1.02949	0.396806	0.348704	-1.51993
P0AEU7	SKP_ECOLI	skp	Periplasmic	1.07583e+06	1.12093e+06	463510	1.04193	0.813692	-0.297446	0.430841	0.378613	-1.40121
P0C093	SLMA_ECOLI	slmA	Cytoplasmic	835410	814620	785310	0.975114	0.761514	-0.393058	0.940029	0.826076	-0.275654
P37194	SLP_ECOLI	slp	OutermembraneLipoprotein	1.14522e+08	37853000	2676600	0.330531	0.258128	-1.95384	0.023372	0.0205388	-5.60551
P0AGC3	SLT_ECOLI	slt	Periplasmic	114268	303870	193620	2.65927	2.07675	1.05433	1.69444	1.48903	0.574373
P0A905	SLYB_ECOLI	slyB	OutermembraneLipoprotein	18555000	1.62583e+07	1.54057e+07	0.876224	0.684286	-0.547329	0.83027	0.729622	-0.454779
P0AGC7	SMP_ECOLI	smp	IntegralMembraneProtein	1.18576e+06	767693	1.26363e+06	0.647426	0.505607	-0.983913	1.06567	0.936488	-0.0946683
P0AGD3	SODF_ECOLI	sodF	Periplasmic	49212.3	175737	28001.6	3.57099	2.78876	1.47962	0.568995	0.50002	-0.999943
P0AG14	SOHB_ECOLI	sohB	IntegralMembraneProtein	2724600	5.03313e+06	5.77953e+06	1.84729	1.44264	0.528712	2.12124	1.8641	0.898476
P0ACS2	SOXR_ECOLI	soxR	Cytoplasmic	59098.5	208227	97615.7	3.52338	2.75158	1.46026	1.65175	1.45151	0.537559
P0A9E2	SOXS_ECOLI	soxS	Cytoplasmic	72222.9	1.28701e+06	516038	17.82	13.9165	3.79872	7.14507	6.27892	2.65052
P21170	SPEA_ECOLI	speA	Periplasmic	773750	1.97233e+06	319803	2.54906	1.99068	0.993263	0.413316	0.363212	-1.46111
P60651	SPEB_ECOLI	speB	Cytoplasmic	225416	3338500	106126	14.8104	11.5662	3.53184	0.4708	0.413728	-1.27325
P0A7F6	SPED_ECOLI	speD	Cytoplasmic	300094	80600	117365	0.268582	0.209749	-2.25326	0.391093	0.343683	-1.54085
P09158	SPEE_ECOLI	speE	Cytoplasmic	35468.1	47132	111801	1.32886	1.03777	0.0534857	3.15215	2.77003	1.4699
P0AG24	SPOT_ECOLI	spoT	Cytoplasmic	1238100	2.70757e+06	2.92373e+06	2.18687	1.70783	0.772169	2.36147	2.0752	1.05325
P08395	SPPA_ECOLI	sppA	IntegralMembraneProtein	4237300	6473600	29113000	1.52777	1.19311	0.254722	6.87065	6.03776	2.59401
P05707	SRLD_ECOLI	srlD	Cytoplasmic	843490	3635700	586470	4.31031	3.36613	1.75109	0.69529	0.611004	-0.710746
P21507	SRMB_ECOLI	srmB	Cytoplasmic	160058	73028	75153.3	0.456258	0.356314	-1.48878	0.469537	0.412618	-1.27712
P0AGD7	SRP54_ECOLI	ffh	Cytoplasmic	408618	6598.07	22410.6	0.0161473	0.0126102	-6.30927	0.0548447	0.0481963	-4.37493
P0AGE0	SSB_ECOLI	ssb	Cytoplasmic	54584	147937	76582.7	2.71026	2.11657	1.08173	1.40302	1.23294	0.302107
P0AGE4	SSTT_ECOLI	sstT	IntegralMembraneProtein	558218	197070	93253.7	0.353034	0.275701	-1.85882	0.167056	0.146805	-2.76803
P27306	STHA_ECOLI	sthA	Cytoplasmic	136568	129208	248207	0.946105	0.738859	-0.436628	1.81746	1.59714	0.67549
P0A836	SUCC_ECOLI	sucC	Cytoplasmic	384350	767750	877350	1.99753	1.55997	0.641515	2.28269	2.00597	1.0043
P0ADG4	SUHB_ECOLI	suhB	Cytoplasmic	1.51777e+06	1.53683e+06	1535700	1.01256	0.790759	-0.33869	1.01182	0.88916	-0.169486
P00957	SYA_ECOLI	sya	Cytoplasmic	7.12457e+06	1.65613e+07	17521000	2.32454	1.81535	0.860244	2.45924	2.16112	1.11178
P21888	SYC_ECOLI	syc	Cytoplasmic	345722	202581	213473	0.585967	0.45761	-1.12781	0.617471	0.542619	-0.88199
P21889	SYD_ECOLI	syd	Cytoplasmic	254128	421597	704273	1.65899	1.29559	0.373605	2.77133	2.43538	1.28415
P04805	SYE_ECOLI	sye	Cytoplasmic	227026	128405	76120.3	0.565596	0.441702	-1.17886	0.335294	0.294648	-1.76293
P08312	SYFA_ECOLI	syfA	Cytoplasmic	140656	256071	74378.7	1.82056	1.42176	0.507679	0.5288	0.464697	-1.10564
P07395	SYFB_ECOLI	syfB	Cytoplasmic	260930	225653	507853	0.864804	0.675368	-0.566255	1.94632	1.71038	0.774317
P00960	SYGA_ECOLI	sygA	Cytoplasmic	5896300	8.29873e+06	8.71333e+06	1.40745	1.09914	0.136381	1.47776	1.29862	0.376983
P00961	SYGB_ECOLI	sygB	Cytoplasmic	1305500	2.54427e+06	1.98007e+06	1.94888	1.52198	0.605947	1.51671	1.33285	0.414514
P00956	SYI_ECOLI	ileS	Cytoplasmic	87432	378360	169867	4.32748	3.37954	1.75683	1.94284	1.70732	0.771737
P0A8N3	SYK1_ECOLI	syk1	Cytoplasmic	594653	341253	505393	0.573869	0.448162	-1.15791	0.849896	0.746868	-0.421074
P0A8N5	SYK2_ECOLI	lysU	Cytoplasmic	600007	2384500	461033	3.97412	3.10359	1.63394	0.76838	0.675234	-0.56654
P07813	SYL_ECOLI	leuS	Cytoplasmic	53307.2	134398	100019	2.52119	1.96892	0.977406	1.87628	1.64883	0.721441
P00959	SYM_ECOLI	metG	Cytoplasmic	1.04104e+06	1.15067e+06	901660	1.1053	0.863185	-0.212258	0.866113	0.76112	-0.393804
P0A8M0	SYN_ECOLI	asnS	Cytoplasmic	461292	1.09636e+06	388033	2.37671	1.85609	0.892266	0.841189	0.739217	-0.435931
P16659	SYP_ECOLI	proS	Cytoplasmic	257117	290210	125898	1.12871	0.881464	-0.182026	0.489653	0.430296	-1.2166
P11875	SYR_ECOLI	argS	Cytoplasmic	35924	58803	24496.3	1.63687	1.27831	0.354241	0.681893	0.599231	-0.738815
P0A8L1	SYS_ECOLI	serS	Cytoplasmic	54644.5	352134	71366.3	6.44409	5.0325	2.33128	1.30601	1.14769	0.198735
P0A8M3	SYT_ECOLI	thrS	Cytoplasmic	623043	1.45497e+06	1.67677e+06	2.33526	1.82372	0.866881	2.69125	2.36501	1.24185
P07118	SYV_ECOLI	valS	Cytoplasmic	499363	925410	410787	1.85318	1.44724	0.533302	0.822621	0.7229	-0.468133
P00954	SYW_ECOLI	trpS	Cytoplasmic	255269	68345.7	61078.7	0.26774	0.209091	-2.2578	0.239272	0.210266	-2.24971
P0AGJ9	SYY_ECOLI	tyrS	Cytoplasmic	275697	440010	445927	1.59599	1.24639	0.317754	1.61745	1.42138	0.507293
P08957	T1MK_ECOLI	hsdM	Cytoplasmic	647747	475327	506423	0.733816	0.573072	-0.803211	0.781823	0.687048	-0.541518
P08956	T1RK_ECOLI	hsdR	Cytoplasmic	658900	972657	2.99473e+06	1.47618	1.15282	0.205171	4.54505	3.99408	1.99786
P05719	T1SK_ECOLI	hsdS	Cytoplasmic	386120	1.04257e+06	1.87437e+06	2.70011	2.10865	1.07632	4.85436	4.2659	2.09285
P0AF96	TABA_ECOLI	tabA	Cytoplasmic	60460.8	66109.3	41633.4	1.09342	0.853908	-0.227847	0.688602	0.605127	-0.72469
P0A867	TALA_ECOLI	talA	Cytoplasmic	120760	495860	103169	4.10616	3.2067	1.68109	0.854331	0.750766	-0.413565
P0A870	TALB_ECOLI	talB	Cytoplasmic	1.35632e+06	6.35767e+06	4052900	4.68745	3.66066	1.8721	2.98817	2.62593	1.39283
P0ADE4	TAMA_ECOLI	tamA	OutermembraneProtein	20432000	2.72997e+07	1.39957e+07	1.33612	1.04344	0.0613524	0.684988	0.601951	-0.732282
P39321	TAMB_ECOLI	tamB	IntegralMembraneProtein	3.55357e+06	6.12683e+06	2896500	1.72414	1.34646	0.429173	0.815097	0.716288	-0.481389
P69428	TATA_ECOLI	tatA	IntegralMembraneProtein	2.46408e+06	3208600	4141400	1.30215	1.01691	0.0241924	1.68071	1.47696	0.562635
P69425	TATB_ECOLI	tatB	IntegralMembraneProtein	2.47683e+06	3.41607e+06	3.92257e+06	1.37921	1.07709	0.107139	1.5837	1.39172	0.476869
P69423	TATC_ECOLI	tatC	IntegralMembraneProtein	709458	459753	582423	0.648034	0.506081	-0.982558	0.820941	0.721423	-0.471082
P0AAD8	TDCC_ECOLI	tdcC	IntegralMembraneProtein	869018	100215	836317	0.11532	0.0900588	-3.47299	0.962369	0.845707	-0.241769
P0ADA1	TESA_ECOLI	tesA	Periplasmic	154655	237010	181453	1.53251	1.19681	0.259194	1.17328	1.03105	0.0441103
P77718	THII_ECOLI	thiI	Cytoplasmic	180396	241373	198087	1.33802	1.04492	0.0633958	1.09806	0.964952	-0.0514703
P0AGG0	THIL_ECOLI	thiL	Cytoplasmic	20487.1	11249.8	20602.4	0.549114	0.42883	-1.22152	1.00563	0.883723	-0.178334
P31549	THIP_ECOLI	thiP	IntegralMembraneProtein	61913.2	40511.6	63403.3	0.654329	0.510997	-0.968612	1.02407	0.899926	-0.152122
P00934	THRC_ECOLI	thrC	Cytoplasmic	138110	360730	469327	2.6119	2.03976	1.0284	3.39821	2.98627	1.57834
P0A850	TIG_ECOLI	tig	Cytoplasmic	74589.8	84212	269960	1.129	0.881692	-0.181654	3.61926	3.18052	1.66926
P27302	TKT1_ECOLI	tktA	Cytoplasmic	61697	50435.7	98474	0.817474	0.638405	-0.647457	1.59609	1.40261	0.48811
P33570	TKT2_ECOLI	tktB	Cytoplasmic	17543.4	19211.7	19980.3	1.0951	0.855216	-0.22564	1.13891	1.00085	0.00122155
P0AGG8	TLDD_ECOLI	tldD	Cytoplasmic	23185.8	7198.67	4832.2	0.310478	0.242467	-2.04414	0.208412	0.183148	-2.44892
P0A853	TNAA_ECOLI	tnaA	Cytoplasmic	6434800	9.04957e+06	4.36897e+06	1.40635	1.09829	0.135253	0.678959	0.596653	-0.745035
P23173	TNAB_ECOLI	tnaB	IntegralMembraneProtein	4.18967e+06	862023	3915200	0.20575	0.16068	-2.63774	0.93449	0.821207	-0.284182
P19934	TOLA_ECOLI	tolA	IntegralMembraneProtein	255492	590397	2110900	2.31083	1.80464	0.851708	8.26211	7.26055	2.86008
P0A855	TOLB_ECOLI	tolB	Periplasmic	461530	1.74463e+06	1.07464e+06	3.78011	2.95207	1.56173	2.32844	2.04617	1.03293
P02930	TOLC_ECOLI	tolC	OutermembraneProtein	1.07589e+07	4.51537e+06	2561100	0.419688	0.327755	-1.60931	0.238046	0.209189	-2.25712
P0ABU9	TOLQ_ECOLI	tolQ	IntegralMembraneProtein	1.06589e+07	1.23577e+07	1.49157e+07	1.15937	0.90541	-0.143357	1.39936	1.22972	0.298333
P0ABV6	TOLR_ECOLI	tolR	IntegralMembraneProtein	8.06443e+06	1.08738e+07	1.09067e+07	1.34836	1.053	0.0745062	1.35244	1.18849	0.249133
P02929	TONB_ECOLI	tonB	IntegralMembraneProtein	2.30672e+06	2968700	384760	1.28698	1.00507	0.00729001	0.1668	0.14658	-2.77024
P06612	TOP1_ECOLI	topA	Cytoplasmic	19882.5	86331.7	160303	4.34209	3.39095	1.76169	8.06253	7.08516	2.8248
P14294	TOP3_ECOLI	topB	Cytoplasmic	754440	952027	1.29013e+06	1.2619	0.985478	-0.0211047	1.71005	1.50276	0.58761
P38684	TORR_ECOLI	torR	Cytoplasmic	4768.7	8749.9	7933.98	1.83486	1.43293	0.51897	1.66376	1.46207	0.548016
P0AFS5	TQSA_ECOLI	tqsA	IntegralMembraneProtein	14616.4	63643.7	62736.3	4.35427	3.40046	1.76573	4.2922	3.77188	1.91528
P28904	TREC_ECOLI	treC	Cytoplasmic	607230	5124300	544757	8.43881	6.59028	2.72034	0.897118	0.788366	-0.343063
P62601	TREF_ECOLI	treF	Cytoplasmic	137695	268180	219531	1.94764	1.52101	0.605028	1.59433	1.40106	0.486522
P0AGI8	TRKA_ECOLI	trkA	Cytoplasmic	182774	358057	271890	1.95901	1.52988	0.613423	1.48757	1.30724	0.386526
P23003	TRMA_ECOLI	trmA	Cytoplasmic	17262.3	16566.6	38441.6	0.959696	0.749474	-0.416051	2.22691	1.95695	0.96861
P0AE01	TRMJ_ECOLI	trmJ	Cytoplasmic	203678	487790	270117	2.3949	1.8703	0.903267	1.32619	1.16543	0.220858
P07649	TRUA_ECOLI	truA	Cytoplasmic	604108	387287	264573	0.641088	0.500657	-0.998106	0.437957	0.384866	-1.37757
Q57261	TRUD_ECOLI	truD	Cytoplasmic	497952	444450	67326.7	0.892556	0.69704	-0.520687	0.135207	0.118817	-3.07319
P05852	TSAD_ECOLI	tsaD	Cytoplasmic	384337	876007	854213	2.27927	1.77999	0.831871	2.22257	1.95314	0.965794
P0A927	TSX_ECOLI	tsx	OutermembraneProtein	186740000	5.65677e+07	4.12223e+07	0.302922	0.236567	-2.07968	0.220747	0.193987	-2.36597
P16525	TUS_ECOLI	tus	Cytoplasmic	103031	91188.3	60881	0.885054	0.691182	-0.532862	0.590898	0.519267	-0.945451
P32132	TYPA_ECOLI	typA	Cytoplasmic	737510	522103	299150	0.707927	0.552855	-0.855028	0.405622	0.356451	-1.48823
P07023	TYRA_ECOLI	tyrA	Cytoplasmic	230955	979837	352370	4.24254	3.31321	1.72823	1.52571	1.34076	0.423047
P04693	TYRB_ECOLI	tyrB	Cytoplasmic	462005	743913	248223	1.61018	1.25747	0.330526	0.537274	0.472144	-1.0827
P07604	TYRR_ECOLI	tyrR	Cytoplasmic	736005	1874800	1624000	2.54727	1.98928	0.992249	2.20651	1.93903	0.955332
P0A884	TYSY_ECOLI	tysY	Cytoplasmic	100960	171820	146183	1.70186	1.32906	0.410409	1.44793	1.27241	0.347558
P0AGK1	UBIA_ECOLI	ubiA	IntegralMembraneProtein	42676.9	125167	101520	2.93289	2.29044	1.19562	2.37881	2.09044	1.06381
P0A6A0	UBIB_ECOLI	ubiB	IntegralMembraneProtein	4.32658e+06	4.00873e+06	7.21343e+06	0.926536	0.723577	-0.466782	1.66724	1.46513	0.551026
P0AAB4	UBID_ECOLI	ubiD	Cytoplasmic	111990	422800	124380	3.77532	2.94833	1.5599	1.11063	0.975995	-0.0350539
P0A887	UBIE_ECOLI	ubiE	Cytoplasmic	3057700	3.65877e+06	3848000	1.19657	0.934463	-0.0977899	1.25846	1.10591	0.14523
P75728	UBIF_ECOLI	ubiF	Cytoplasmic	293163	406660	410140	1.38714	1.08329	0.115418	1.39902	1.22942	0.29798
P25534	UBIH_ECOLI	ubiH	Cytoplasmic	114718	204860	76435	1.78577	1.39459	0.479842	0.666284	0.585515	-0.772223
P25535	UBII_ECOLI	ubiI	Cytoplasmic	424322	911313	483697	2.14769	1.67724	0.746088	1.13993	1.00174	0.00251215
P0ADP7	UBIJ_ECOLI	ubiJ	Cytoplasmic	70992.3	194393	183487	2.73823	2.13842	1.09654	2.5846	2.27128	1.18351
P37440	UCPA_ECOLI	ucpA	Cytoplasmic	36168.7	46484	106983	1.2852	1.00367	0.00529065	2.9579	2.59933	1.37814
P12758	UDP_ECOLI	udp	Cytoplasmic	107134	45243.7	37501	0.422307	0.3298	-1.60034	0.350037	0.307604	-1.70085
P0AGC0	UHPT_ECOLI	uhpT	IntegralMembraneProtein	1.55898e+06	2603500	2.61053e+06	1.67	1.30418	0.383146	1.67451	1.47152	0.557307
P60472	UPPS_ECOLI	uppS	Cytoplasmic	78220.5	263913	74647	3.37397	2.63489	1.39775	0.954315	0.838629	-0.253895
P0A8F4	URK_ECOLI	udk	Cytoplasmic	566795	941570	1.55013e+06	1.66122	1.29733	0.375541	2.73491	2.40337	1.26506
P0AED0	USPA_ECOLI	uspA	Cytoplasmic	7911.91	23943.3	11687.6	3.02624	2.36334	1.24083	1.47722	1.29814	0.376449
P0A8S5	USPB_ECOLI	uspB	IntegralMembraneProtein	25472.7	17243	19004.7	0.67692	0.52864	-0.919643	0.746079	0.655636	-0.609032
P0AAC0	USPE_ECOLI	uspE	Cytoplasmic	90814.5	163620	104816	1.80169	1.40703	0.492654	1.15418	1.01426	0.0204323
P37903	USPF_ECOLI	uspF	Cytoplasmic	150482	263127	236170	1.74856	1.36554	0.449469	1.56943	1.37918	0.463806
P39177	USPG_ECOLI	uspG	Cytoplasmic	320742	349863	243237	1.0908	0.851855	-0.23132	0.758357	0.666426	-0.585482
P42597	UTPP_ECOLI	utpP	Cytoplasmic	8709.33	83255.3	39829	9.55932	7.46534	2.90021	4.57314	4.01877	2.00675
P0A698	UVRA_ECOLI	uvrA	Cytoplasmic	538283	1655500	997703	3.07552	2.40182	1.26413	1.85349	1.6288	0.703813
P03018	UVRD_ECOLI	uvrD	Cytoplasmic	97470.8	210150	184243	2.15603	1.68375	0.751676	1.89024	1.6611	0.732138
P0ADN0	VIAA_ECOLI	viaA	Cytoplasmic	91618	43684.7	18952.3	0.476813	0.372367	-1.4252	0.206863	0.181786	-2.45969
P27242	WAAU_ECOLI	waaU	Cytoplasmic	5.72507e+06	4.09487e+06	5.26163e+06	0.715252	0.558575	-0.840177	0.919052	0.807641	-0.308214
P37749	WBBI_ECOLI	wbbI	Cytoplasmic	2.03158e+07	2.00387e+07	26622000	0.986357	0.770294	-0.376519	1.31041	1.15155	0.203582
P37750	WBBJ_ECOLI	wbbJ	Cytoplasmic	5.86593e+06	4474600	9053600	0.762811	0.595716	-0.747302	1.54342	1.35632	0.439699
P37751	WBBK_ECOLI	wbbK	Cytoplasmic	1.12537e+07	6.58847e+06	1.47003e+07	0.585451	0.457207	-1.12908	1.30627	1.14792	0.199022
P36667	WBBL_ECOLI	wbbL	Cytoplasmic	271777	699463	321653	2.57367	2.0099	1.00713	1.18352	1.04005	0.0566529
P0AC78	WECA_ECOLI	wecA	IntegralMembraneProtein	594468	513633	518987	0.864021	0.674756	-0.567562	0.873027	0.767195	-0.382335
P56258	WECF_ECOLI	wecF	Cytoplasmic	1.26232e+06	1.11843e+06	1.03697e+06	0.886016	0.691933	-0.531295	0.821479	0.721896	-0.470136
P27836	WECG_ECOLI	wecG	Cytoplasmic	1.50938e+06	1.38857e+06	1.27967e+06	0.919956	0.718439	-0.477063	0.847808	0.745033	-0.424623
P76372	WZZB_ECOLI	wzzB	IntegralMembraneProtein	24414500	2.45983e+07	3.71837e+07	1.00753	0.786829	-0.345878	1.52302	1.33839	0.420499
P0AG00	WZZE_ECOLI	wzzE	IntegralMembraneProtein	6.94678e+06	6207100	9.99823e+06	0.893521	0.697794	-0.519126	1.43926	1.26479	0.338896
P23841	XAPR_ECOLI	xapR	Cytoplasmic	109811	418400	86336	3.81017	2.97555	1.57316	0.786221	0.690913	-0.533425
P0A8P6	XERC_ECOLI	xerC	Cytoplasmic	209272	521697	518427	2.49292	1.94684	0.961134	2.47729	2.17698	1.12233
P0A8P8	XERD_ECOLI	xerD	Cytoplasmic	70704.2	151930	135577	2.14881	1.67811	0.746839	1.91752	1.68507	0.75281
P0A8I3	YAAA_ECOLI	yaaA	Cytoplasmic	15836.3	5046.73	62962.7	0.318681	0.248874	-2.00651	3.97584	3.49388	1.80483
P30149	YABI_ECOLI	yabI	IntegralMembraneProtein	6595.05	204137	672457	30.953	24.1727	4.59531	101.964	89.6034	6.48548
P0AA95	YACC_ECOLI	yacC	Periplasmic	78757.9	9583.87	17377.8	0.121688	0.0950318	-3.39545	0.220649	0.193901	-2.36661
P31666	YADE_ECOLI	yadE	Periplasmic	37969.9	46709	15687	1.23016	0.960692	-0.0578549	0.413143	0.363061	-1.46172
P36879	YADG_ECOLI	yadG	Cytoplasmic	123757	771767	295783	6.23613	4.87009	2.28395	2.39003	2.1003	1.07059
P0AA97	YAEQ_ECOLI	yaeQ	Cytoplasmic	110677	110170	42558.3	0.995416	0.777369	-0.363329	0.384526	0.337913	-1.56528
P30864	YAFC_ECOLI	yafC	Cytoplasmic	546220	687603	637003	1.25884	0.983089	-0.0246061	1.1662	1.02483	0.0353867
P0A8U2	YAFD_ECOLI	yafD	Cytoplasmic	581838	1.42887e+06	1.42073e+06	2.45578	1.91784	0.939481	2.4418	2.1458	1.10151
P0AA99	YAFK_ECOLI	yafK	Periplasmic	33212.8	36666.3	38248	1.10398	0.862152	-0.213985	1.1516	1.012	0.0172114
P75672	YAFS_ECOLI	yafS	Cytoplasmic	253962	345107	310607	1.35889	1.06123	0.0857311	1.22305	1.07478	0.104046
P0AAA1	YAGU_ECOLI	yagU	IntegralMembraneProtein	7.47772e+06	4.80297e+06	3.67417e+06	0.642304	0.501606	-0.995373	0.491349	0.431786	-1.21161
P77700	YAHB_ECOLI	yahB	Cytoplasmic	871567	691350	666743	0.793227	0.619469	-0.690895	0.764994	0.672259	-0.572912
P77562	YAIW_ECOLI	yaiW	OutermembraneLipoprotein	3809400	3.60357e+06	7.36177e+06	0.945967	0.738752	-0.436839	1.93253	1.69826	0.764056
P0ADZ7	YAJC_ECOLI	yajC	IntegralMembraneProtein	1.02767e+08	76699000	69603000	0.746338	0.582851	-0.7788	0.677288	0.595185	-0.74859
P0ADA5	YAJG_ECOLI	yajG	OutermembraneLipoprotein	75359000	4.79037e+07	3.15393e+07	0.635673	0.496428	-1.01034	0.418521	0.367786	-1.44306
P46122	YAJI_ECOLI	yajI	OutermembraneLipoprotein	2.69642e+06	2461800	1.85677e+06	0.912989	0.712998	-0.48803	0.688605	0.60513	-0.724683
P77726	YAJR_ECOLI	yajR	IntegralMembraneProtein	832823	1.02767e+06	2432000	1.23396	0.963656	-0.0534105	2.92019	2.56619	1.35963
P0A8B5	YBAB_ECOLI	ybaB	Cytoplasmic	34036.9	110783	96480	3.25479	2.54183	1.34587	2.83457	2.49096	1.3167
P39830	YBAL_ECOLI	ybaL	IntegralMembraneProtein	3748150	1.55483e+06	980537	0.414827	0.323958	-1.62612	0.261606	0.229893	-2.12097
P77301	YBAP_ECOLI	ybaP	Cytoplasmic	21502.8	3872.03	9155.63	0.180071	0.140626	-2.83006	0.425787	0.374172	-1.41823
P77400	YBAT_ECOLI	ybaT	IntegralMembraneProtein	64230.5	55209	52971	0.859545	0.67126	-0.575056	0.824702	0.724728	-0.464488
P77717	YBAY_ECOLI	ybaY	OutermembraneLipoprotein	7.04712e+07	50391000	32214000	0.715058	0.558424	-0.840568	0.457123	0.401709	-1.31578
P33668	YBBC_ECOLI	ybbC	OutermembraneLipoprotein	20742.5	43111.7	55611.5	2.07842	1.62314	0.698785	2.68103	2.35603	1.23636
P0AAS3	YBBJ_ECOLI	ybbJ	IntegralMembraneProtein	954405	2789500	918040	2.92276	2.28253	1.19063	0.961898	0.845293	-0.242477
P0AFP4	YBBO_ECOLI	ybbO	Cytoplasmic	3844250	3.02867e+06	2299000	0.787843	0.615265	-0.70072	0.598036	0.52554	-0.928128
P77504	YBBP_ECOLI	ybbP	IntegralMembraneProtein	452112	723063	383797	1.5993	1.24897	0.320742	0.848898	0.745991	-0.422769
P37325	YBCH_ECOLI	ybcH	Periplasmic	457690	849177	1090800	1.85535	1.44894	0.534993	2.38327	2.09436	1.06651
P77634	YBCM_ECOLI	ybcM	Cytoplasmic	23473.9	36252.6	9147.4	1.54438	1.20608	0.270324	0.389683	0.342444	-1.54606
P0AAT4	YBDG_ECOLI	ybdG	IntegralMembraneProtein	3.58878e+06	1.63257e+06	3.80477e+06	0.454908	0.35526	-1.49305	1.06018	0.931664	-0.102119
P0A8J4	YBED_ECOLI	ybeD	Cytoplasmic	360224	208890	261457	0.579889	0.452864	-1.14285	0.725817	0.637831	-0.648755
P0AAU2	YBFA_ECOLI	ybfA	IntegralMembraneProtein	129300	104328	327523	0.806866	0.630121	-0.666299	2.53305	2.22598	1.15444
P21829	YBHA_ECOLI	ybhA	Cytoplasmic	10428.3	6625.5	10760.7	0.635336	0.496165	-1.01111	1.03187	0.906784	-0.141169
P46130	YBHC_ECOLI	ybhC	OutermembraneLipoprotein	5.55297e+07	4.74937e+07	5.49053e+07	0.855285	0.667933	-0.582224	0.988757	0.868896	-0.202745
P75777	YBHG_ECOLI	ybhG	IntegralMembraneProtein	4.42488e+06	10121800	4.87887e+06	2.28747	1.7864	0.837054	1.1026	0.968937	-0.0455255
P0AAC4	YBHL_ECOLI	ybhL	IntegralMembraneProtein	58438.4	82205.3	82456.7	1.4067	1.09856	0.135614	1.411	1.23995	0.310287
P0AAW1	YBHP_ECOLI	ybhP	Cytoplasmic	196157	235503	159823	1.20058	0.937594	-0.0929654	0.814771	0.716001	-0.481966
P0AFP9	YBHR_ECOLI	ybhR	IntegralMembraneProtein	366342	1.1213e+06	561900	3.06079	2.39032	1.25721	1.53381	1.34788	0.430692
P0AFQ2	YBHS_ECOLI	ybhS	IntegralMembraneProtein	606872	819780	354200	1.35083	1.05493	0.0771448	0.583649	0.512897	-0.963259
P30177	YBIB_ECOLI	ybiB	Cytoplasmic	252805	139409	160667	0.551447	0.430652	-1.21541	0.635536	0.558494	-0.840386
P75783	YBIO_ECOLI	ybiO	IntegralMembraneProtein	102431	698367	52336.3	6.81791	5.32444	2.41263	0.510941	0.449003	-1.1552
P0AAX8	YBIS_ECOLI	ybiS	Periplasmic	15234	15993.6	26798.1	1.04986	0.819888	-0.286501	1.7591	1.54585	0.628402
P0A9U3	YBIT_ECOLI	ybiT	Cytoplasmic	18147.6	23821.7	17402.7	1.31266	1.02512	0.0357924	0.958951	0.842704	-0.246902
P75828	YBJD_ECOLI	ybjD	Cytoplasmic	598970	1.70673e+06	895557	2.84945	2.22527	1.15398	1.49516	1.31391	0.393869
P75809	YBJI_ECOLI	ybjI	Cytoplasmic	632770	95309.3	112698	0.150622	0.117628	-3.08769	0.178103	0.156512	-2.67565
P75810	YBJJ_ECOLI	ybjJ	IntegralMembraneProtein	96572.3	24617.5	22032.3	0.254913	0.199074	-2.32862	0.228143	0.200487	-2.31842
P60869	YBJL_ECOLI	ybjL	IntegralMembraneProtein	1.88163e+06	751167	1.44913e+06	0.39921	0.311762	-1.68148	0.770147	0.676787	-0.563227
P75818	YBJP_ECOLI	ybjP	OutermembraneLipoprotein	1.19667e+08	8.59957e+07	5.04727e+07	0.718627	0.561211	-0.833386	0.421777	0.370648	-1.43188
P0A8C1	YBJQ_ECOLI	ybjQ	Cytoplasmic	57558.4	151357	73731.3	2.62962	2.0536	1.03815	1.28098	1.1257	0.170819
P75821	YBJS_ECOLI	ybjS	Cytoplasmic	2824150	3.31543e+06	7134400	1.17396	0.916801	-0.12532	2.52621	2.21997	1.15054
P75822	YBJT_ECOLI	ybjT	IntegralMembraneProtein	1293000	2.04833e+06	1.85433e+06	1.58417	1.23716	0.307028	1.43413	1.26028	0.333746
P75829	YBJX_ECOLI	ybjX	Cytoplasmic	7.05337e+06	4958300	3.80743e+06	0.702969	0.548983	-0.865167	0.539804	0.474367	-1.07593
P21367	YCAC_ECOLI	ycaC	Cytoplasmic	235835	1.21237e+06	697243	5.14075	4.01466	2.00528	2.95649	2.5981	1.37745
P43674	YCAL_ECOLI	ycaL	OutermembraneLipoprotein	103548	92421	204017	0.892547	0.697033	-0.520701	1.97027	1.73143	0.791962
P75838	YCAO_ECOLI	ycaO	Cytoplasmic	1.18956e+06	187403	213453	0.15754	0.123031	-3.02291	0.17944	0.157687	-2.66486
P0AB03	YCBJ_ECOLI	ycbJ	Cytoplasmic	274470	399023	231720	1.4538	1.13534	0.183124	0.844245	0.741903	-0.430698
P0AB06	YCBK_ECOLI	ycbK	Periplasmic	147656	365010	153396	2.47203	1.93053	0.948997	1.03888	0.912941	-0.131406
P0AB12	YCCF_ECOLI	yccF	IntegralMembraneProtein	6.28008e+06	1.17853e+07	13599000	1.87662	1.46554	0.551436	2.16542	1.90292	0.928213
P75870	YCCS_ECOLI	yccS	IntegralMembraneProtein	1.77298e+06	1918300	3.00053e+06	1.08196	0.844956	-0.243051	1.69236	1.48721	0.572608
P0AB26	YCEB_ECOLI	yceB	OutermembraneLipoprotein	2.29133e+06	4.89277e+06	2729400	2.13534	1.66759	0.737763	1.19118	1.04678	0.0659644
P75946	YCFL_ECOLI	ycfL	OutermembraneLipoprotein	4.36542e+06	6.28003e+06	2.94983e+06	1.43859	1.12346	0.167952	0.675728	0.593814	-0.751918
P0A8E1	YCFP_ECOLI	ycfP	Cytoplasmic	45844.3	131262	19370.1	2.86321	2.23602	1.16093	0.422519	0.3713	-1.42934
P29013	YCGB_ECOLI	ycgB	Cytoplasmic	25162.2	54760.8	24193.1	2.17631	1.69959	0.765187	0.961486	0.844931	-0.243095
P25743	YCHE_ECOLI	ychE	IntegralMembraneProtein	9398.5	14870	7833.73	1.58217	1.23559	0.305202	0.833509	0.732468	-0.449163
P0A8R7	YCJF_ECOLI	ycjF	IntegralMembraneProtein	2.98973e+06	4.65537e+06	4283300	1.55712	1.21603	0.282177	1.43267	1.259	0.332274
P76046	YCJX_ECOLI	ycjX	Cytoplasmic	848403	500377	279197	0.589786	0.460593	-1.11844	0.329085	0.289192	-1.7899
P52645	YDBH_ECOLI	ydbH	IntegralMembraneProtein	1100000	1.31133e+06	1.96597e+06	1.19212	0.930985	-0.10317	1.78724	1.57059	0.651303
P77171	YDCI_ECOLI	ydcI	Cytoplasmic	257578	456377	475640	1.7718	1.38368	0.468513	1.84658	1.62273	0.698427
P64451	YDCL_ECOLI	ydcL	OutermembraneLipoprotein	22839500	35376000	2.87997e+07	1.5489	1.20961	0.274539	1.26096	1.1081	0.148089
P76104	YDCP_ECOLI	ydcP	Cytoplasmic	1851800	2108600	3.00957e+06	1.13868	0.889247	-0.169343	1.62521	1.4282	0.514195
P31826	YDDA_ECOLI	yddA	IntegralMembraneProtein	21065.3	956.547	1847.32	0.0454086	0.0354618	-4.81759	0.087695	0.0770643	-3.69779
P31827	YDDB_ECOLI	yddB	Periplasmic	1.19506e+06	689217	671367	0.576722	0.45039	-1.15075	0.561786	0.493684	-1.01834
P64426	YDDW_ECOLI	yddW	OutermembraneLipoprotein	3706150	2453100	1.34897e+06	0.6619	0.51691	-0.952016	0.363981	0.319858	-1.6445
P77804	YDGA_ECOLI	ydgA	Periplasmic	5.62967e+06	4.46477e+06	4.95743e+06	0.793078	0.619353	-0.691165	0.880591	0.773842	-0.369888
P76177	YDGH_ECOLI	ydgH	Periplasmic	643602	659743	805700	1.02508	0.800535	-0.320964	1.25186	1.10011	0.137643
P37597	YDHC_ECOLI	ydhC	IntegralMembraneProtein	427373	582207	1.10817e+06	1.36229	1.06388	0.089334	2.59297	2.27864	1.18817
P76185	YDHJ_ECOLI	ydhJ	IntegralMembraneProtein	951162	2.17527e+06	1.65713e+06	2.28696	1.786	0.836729	1.74222	1.53102	0.614495
P77748	YDIJ_ECOLI	ydiJ	Cytoplasmic	1.22739e+06	1.50423e+06	1.90453e+06	1.22556	0.957096	-0.0632639	1.5517	1.36359	0.447414
P0AFS7	YDIK_ECOLI	ydiK	IntegralMembraneProtein	190900	269380	229420	1.41111	1.102	0.140129	1.20178	1.0561	0.0787457
P77529	YDJN_ECOLI	ydjN	IntegralMembraneProtein	7.00372e+06	4191700	4800800	0.598497	0.467395	-1.09729	0.685465	0.60237	-0.731278
P76220	YDJY_ECOLI	ydjY	InnermembraneLipoprotein	4.41603e+06	1.12157e+06	3.72097e+06	0.253976	0.198342	-2.33394	0.842604	0.74046	-0.433506
P76221	YDJZ_ECOLI	ydjZ	IntegralMembraneProtein	260075	71029.5	258843	0.273111	0.213286	-2.22914	0.995263	0.874613	-0.193283
P0ACY3	YEAG_ECOLI	yeaG	Cytoplasmic	778350	926213	303007	1.18997	0.929306	-0.105775	0.389294	0.342102	-1.5475
P76235	YEAH_ECOLI	yeaH	Cytoplasmic	94572.5	144103	228740	1.52373	1.18996	0.250911	2.41867	2.12547	1.08778
P0AA91	YEAY_ECOLI	yeaY	OutermembraneLipoprotein	14969500	15502000	1.96563e+07	1.03557	0.808729	-0.306272	1.31309	1.15391	0.206536
P33218	YEBE_ECOLI	yebE	IntegralMembraneProtein	1.45652e+06	2689700	1.73923e+06	1.84667	1.44215	0.528223	1.1941	1.04935	0.0694972
P64499	YEBO_ECOLI	yebO	IntegralMembraneProtein	285997	565073	760807	1.9758	1.543	0.625739	2.66019	2.33772	1.2251
P76272	YEBT_ECOLI	yebT	IntegralMembraneProtein	1834900	2.25683e+06	2.19383e+06	1.22995	0.960527	-0.0581021	1.19561	1.05068	0.0713204
P37774	YECC_ECOLI	yecC	Cytoplasmic	890950	1233100	1.23647e+06	1.38403	1.08085	0.112173	1.38781	1.21957	0.286375
P64515	YECN_ECOLI	yecN	IntegralMembraneProtein	193100	227207	176763	1.17663	0.918885	-0.122043	0.915398	0.80443	-0.313961
P76308	YECR_ECOLI	yecR	OutermembraneLipoprotein	140873	26852.3	8690.37	0.190613	0.148859	-2.74798	0.0616892	0.054211	-4.20527
P0AFT2	YECS_ECOLI	yecS	IntegralMembraneProtein	410300	476447	466527	1.16122	0.90685	-0.141065	1.13704	0.999202	-0.0011517
P31063	YEDD_ECOLI	yedD	OutermembraneLipoprotein	4.35327e+07	33538000	3.33167e+07	0.77041	0.601651	-0.733002	0.765326	0.67255	-0.572286
P31064	YEDE_ECOLI	yedE	IntegralMembraneProtein	2.22803e+07	15291000	2.54593e+07	0.6863	0.535965	-0.899789	1.14268	1.00416	0.00599173
P46125	YEDI_ECOLI	yedI	IntegralMembraneProtein	3.17012e+06	4.12667e+06	3.52963e+06	1.30174	1.01659	0.0237405	1.11341	0.978437	-0.0314497
P76339	YEDV_ECOLI	yedV	IntegralMembraneProtein	998993	2648500	1.58247e+06	2.65117	2.07043	1.04993	1.58406	1.39204	0.477196
P76340	YEDW_ECOLI	yedW	Cytoplasmic	15795	57371.3	88299.7	3.63225	2.8366	1.50416	5.59037	4.91268	2.29651
P33011	YEEA_ECOLI	yeeA	IntegralMembraneProtein	1024430	572017	2382300	0.558376	0.436063	-1.19739	2.32549	2.04358	1.0311
P0A8M6	YEEX_ECOLI	yeeX	Cytoplasmic	260062	696190	733037	2.67701	2.09061	1.06392	2.8187	2.477	1.3086
P36928	YEGD_ECOLI	yegD	Cytoplasmic	104648	158073	1176900	1.51053	1.17964	0.238351	11.2463	9.88297	3.30495
P76389	YEGH_ECOLI	yegH	IntegralMembraneProtein	854107	1.41193e+06	1.15526e+06	1.65311	1.29099	0.368483	1.35259	1.18862	0.249293
P76403	YEGQ_ECOLI	yegQ	Cytoplasmic	163787	205244	127513	1.25312	0.97862	-0.0311798	0.778532	0.684156	-0.547603
P76406	YEGR_ECOLI	yegR	OutermembraneLipoprotein	1990100	4.34513e+06	883583	2.18337	1.7051	0.769859	0.443989	0.390167	-1.35783
P33355	YEHS_ECOLI	yehS	Cytoplasmic	33109.2	41970.7	81325.7	1.26764	0.989966	-0.0145498	2.45629	2.15853	1.11005
P0ACR4	YEIE_ECOLI	yeiE	Cytoplasmic	150773	360593	116295	2.39163	1.86774	0.901291	0.771321	0.677819	-0.561028
P33029	YEIQ_ECOLI	yeiQ	Cytoplasmic	9183.05	12241.1	10874.3	1.33301	1.04102	0.0579913	1.18417	1.04062	0.0574496
P33913	YEJA_ECOLI	yejA	Periplasmic	947065	830317	1.14207e+06	0.876726	0.684678	-0.546502	1.2059	1.05972	0.0836794
P0AFU0	YEJB_ECOLI	yejB	IntegralMembraneProtein	563753	475880	860277	0.844128	0.659221	-0.601167	1.52598	1.341	0.423305
P33915	YEJE_ECOLI	yejE	IntegralMembraneProtein	83226.2	66697.3	118113	0.801399	0.625851	-0.676109	1.41919	1.24715	0.318631
P33916	YEJF_ECOLI	yejF	Cytoplasmic	664365	854333	1.15234e+06	1.28594	1.00425	0.00612251	1.7345	1.52424	0.608091
P0AD27	YEJM_ECOLI	yejM	IntegralMembraneProtein	1.74923e+06	2.55007e+06	2.60193e+06	1.45782	1.13848	0.187112	1.48747	1.30715	0.386429
P76471	YFAZ_ECOLI	yfaZ	OutermembraneProtein	225290	322183	3267300	1.43008	1.11682	0.159398	14.5026	12.7446	3.67181
P0AFU2	YFBS_ECOLI	yfbS	IntegralMembraneProtein	36178.2	19614.7	46629.1	0.542168	0.423405	-1.23989	1.28887	1.13263	0.179678
P0A8D9	YFBV_ECOLI	yfbV	IntegralMembraneProtein	70373.2	113040	27970	1.60629	1.25443	0.327031	0.397453	0.349272	-1.51758
P77775	YFCH_ECOLI	yfcH	Cytoplasmic	3.24742e+06	4363800	2.24527e+06	1.34378	1.04942	0.069592	0.691401	0.607587	-0.718838
P76507	YFDI_ECOLI	yfdI	IntegralMembraneProtein	7.71977e+06	2272600	3760900	0.294387	0.229901	-2.12091	0.487178	0.42812	-1.22391
P76537	YFEY_ECOLI	yfeY	OutermembraneLipoprotein	1.96173e+07	2.43497e+07	2.64563e+07	1.24123	0.969339	-0.0449274	1.34862	1.18514	0.245052
P76549	YFFR_ECOLI	yffR	Cytoplasmic	155585	252430	41687.3	1.62246	1.26706	0.34148	0.267939	0.235459	-2.08645
P64545	YFGG_ECOLI	yfgG	IntegralMembraneProtein	513140	1.01593e+06	640883	1.97984	1.54615	0.628681	1.24894	1.09754	0.134277
P65290	YFGH_ECOLI	yfgH	OutermembraneLipoprotein	499592	697357	350307	1.39585	1.09009	0.124445	0.701185	0.616185	-0.698565
P76576	YFGM_ECOLI	yfgM	IntegralMembraneProtein	3.83268e+06	3.83407e+06	3.50513e+06	1.00036	0.78123	-0.35618	0.914538	0.803674	-0.315318
P0AD44	YFHG_ECOLI	yfhG	OutermembraneLipoprotein	5314050	5033100	3.20893e+06	0.947131	0.73966	-0.435065	0.603858	0.530656	-0.91415
P76578	YFHM_ECOLI	yfhM	InnermembraneLipoprotein	750260	1.36797e+06	985683	1.82332	1.42392	0.50987	1.31379	1.15453	0.207301
P07021	YFIB_ECOLI	yfiB	OutermembraneLipoprotein	38217.7	11486.4	53694.3	0.300551	0.234715	-2.09102	1.40496	1.23464	0.304096
P0AGJ5	YFIF_ECOLI	yfiF	Cytoplasmic	777075	1.42537e+06	3.10053e+06	1.83427	1.43247	0.518507	3.99001	3.50632	1.80996
P11289	YFIL_ECOLI	yfiL	OutermembraneLipoprotein	244563	187230	93449	0.765569	0.59787	-0.742097	0.382106	0.335785	-1.57439
P46126	YFIM_ECOLI	yfiM	InnermembraneLipoprotein	33755.9	55177.7	59447.3	1.63461	1.27655	0.352245	1.7611	1.54761	0.630041
P37908	YFJD_ECOLI	yfjD	IntegralMembraneProtein	884238	936183	3519200	1.05875	0.826826	-0.274345	3.97992	3.49746	1.80631
P52126	YFJK_ECOLI	yfjK	Cytoplasmic	257710	277103	341663	1.07525	0.839717	-0.252025	1.32577	1.16505	0.220395
P0ADQ7	YGAM_ECOLI	ygaM	IntegralMembraneProtein	1.05652e+06	185257	116080	0.175346	0.136936	-2.86843	0.10987	0.096551	-3.37257
P55734	YGAP_ECOLI	ygaP	IntegralMembraneProtein	766412	2445500	1.65443e+06	3.19084	2.49189	1.31724	2.15867	1.89699	0.923714
P0ADE6	YGAU_ECOLI	ygaU	Cytoplasmic	3020750	1.92373e+06	933393	0.63684	0.497339	-1.0077	0.308994	0.271537	-1.88078
P65292	YGDI_ECOLI	ygdI	OutermembraneLipoprotein	1.52142e+07	2.45647e+07	3.56887e+06	1.61459	1.26091	0.334469	0.234575	0.206139	-2.27831
P65294	YGDR_ECOLI	ygdR	OutermembraneLipoprotein	6.10137e+06	1.58187e+06	1.20033e+06	0.259264	0.202472	-2.3042	0.196732	0.172883	-2.53213
Q46798	YGER_ECOLI	ygeR	OutermembraneLipoprotein	4276100	5473300	8636800	1.27997	0.999594	-0.00058515	2.01978	1.77494	0.827769
Q46802	YGEV_ECOLI	ygeV	Cytoplasmic	900222	2.14953e+06	1.35873e+06	2.38778	1.86474	0.898971	1.50933	1.32637	0.407478
Q46824	YGFX_ECOLI	ygfX	IntegralMembraneProtein	633040	1071800	1.10167e+06	1.6931	1.32222	0.402967	1.74028	1.52932	0.612887
P64564	YGGT_ECOLI	yggT	IntegralMembraneProtein	1.85618e+06	932143	1.13117e+06	0.502183	0.392179	-1.35042	0.609405	0.53553	-0.90096
P0AA60	YGHB_ECOLI	yghB	IntegralMembraneProtein	1.90844e+06	1604800	1.47243e+06	0.840898	0.656698	-0.606698	0.771539	0.678011	-0.56062
Q46835	YGHG_ECOLI	yghG	OutermembraneLipoprotein	981623	407807	803513	0.415441	0.324438	-1.62398	0.818556	0.719327	-0.47528
Q46845	YGHU_ECOLI	yghU	Cytoplasmic	75467.8	260630	28719.6	3.45352	2.69703	1.43137	0.380554	0.334422	-1.58026
P0ADT2	YGIB_ECOLI	ygiB	Cytoplasmic	2.46618e+06	804640	624330	0.326269	0.2548	-1.97257	0.253156	0.222468	-2.16833
P0ADT5	YGIC_ECOLI	ygiC	Cytoplasmic	6009.6	11911.6	9846.8	1.98209	1.54791	0.630322	1.63851	1.43989	0.525954
P0ADT8	YGIM_ECOLI	ygiM	IntegralMembraneProtein	1.90228e+07	1.56443e+07	27514000	0.822398	0.64225	-0.638792	1.44637	1.27103	0.346002
Q46861	YGIQ_ECOLI	ygiQ	Cytoplasmic	71508.2	113805	67472.7	1.5915	1.24288	0.313688	0.943566	0.829183	-0.270237
P42599	YGJR_ECOLI	ygjR	Cytoplasmic	91402	93589.7	31307.7	1.02393	0.79964	-0.322577	0.342527	0.301005	-1.73214
P64599	YHBT_ECOLI	yhbT	Cytoplasmic	192263	207330	264393	1.07836	0.842147	-0.247855	1.37516	1.20846	0.27317
P0ADW3	YHCB_ECOLI	yhcB	IntegralMembraneProtein	38066500	6.18277e+07	4.97797e+07	1.6242	1.26842	0.34303	1.3077	1.14918	0.200603
P46474	YHDP_ECOLI	yhdP	OutermembraneProtein	703412	1.39633e+06	1521100	1.98509	1.55025	0.632502	2.16246	1.90032	0.926242
P64624	YHEO_ECOLI	yheO	Cytoplasmic	216253	278077	162117	1.28588	1.00421	0.00605983	0.749661	0.658784	-0.602122
P63389	YHES_ECOLI	yheS	Cytoplasmic	483818	784850	736043	1.6222	1.26685	0.341251	1.52132	1.3369	0.418893
P45524	YHET_ECOLI	yheT	Cytoplasmic	478785	424537	688450	0.886696	0.692464	-0.530189	1.43791	1.2636	0.337542
P45537	YHFK_ECOLI	yhfK	IntegralMembraneProtein	1.05694e+06	1.11527e+06	1438000	1.05518	0.824042	-0.27921	1.36053	1.1956	0.257734
P64627	YHFL_ECOLI	yhfL	OutermembraneLipoprotein	262193	325717	541063	1.24228	0.970154	-0.043714	2.0636	1.81345	0.858734
P45804	YHGE_ECOLI	yhgE	IntegralMembraneProtein	166135	28242.3	193460	0.169996	0.132758	-2.91313	1.16447	1.02331	0.0332472
P46837	YHGF_ECOLI	yhgF	Cytoplasmic	552138	969923	880020	1.75667	1.37187	0.45614	1.59384	1.40063	0.486074
P0AGH1	YHHJ_ECOLI	yhhJ	IntegralMembraneProtein	624842	539097	359003	0.862773	0.673782	-0.569647	0.574551	0.504902	-0.985926
P37615	YHHM_ECOLI	yhhM	IntegralMembraneProtein	117557	71220.3	89400.7	0.605837	0.473128	-1.0797	0.760489	0.6683	-0.581433
P37626	YHII_ECOLI	yhiI	IntegralMembraneProtein	8.49567e+06	8.70083e+06	9003700	1.02415	0.799808	-0.322274	1.0598	0.931326	-0.102641
P37197	YHJA_ECOLI	yhjA	InnermembraneLipoprotein	300522	39000.7	95650.3	0.129777	0.101349	-3.3026	0.318281	0.279698	-1.83806
P37641	YHJC_ECOLI	yhjC	Cytoplasmic	241405	447080	447953	1.85199	1.44631	0.532377	1.85561	1.63067	0.705461
P37642	YHJD_ECOLI	yhjD	IntegralMembraneProtein	320568	185933	194130	0.580012	0.452959	-1.14255	0.605581	0.53217	-0.910041
P37643	YHJE_ECOLI	yhjE	IntegralMembraneProtein	43180.4	12743.8	4178.43	0.295128	0.23048	-2.11729	0.0967669	0.0850364	-3.55578
P37645	YHJG_ECOLI	yhjG	IntegralMembraneProtein	1559750	4.23877e+06	995087	2.71759	2.1223	1.08563	0.637978	0.56064	-0.834853
P37662	YHJX_ECOLI	yhjX	IntegralMembraneProtein	78147.5	72011	54999.3	0.921475	0.719625	-0.474683	0.703789	0.618473	-0.693218
P37665	YIAD_ECOLI	yiaD	IntegralMembraneProtein	7.28508e+06	1.03377e+07	2.20817e+07	1.41902	1.10818	0.148193	3.03108	2.66364	1.4134
P0ADK0	YIAF_ECOLI	yiaF	IntegralMembraneProtein	13282500	1.60183e+07	18328000	1.20597	0.941803	-0.0865032	1.37986	1.21259	0.278091
P37671	YIAJ_ECOLI	yiaJ	Cytoplasmic	11021.5	13396.7	8463.6	1.21551	0.949251	-0.075139	0.76792	0.67483	-0.567405
P37682	YIAU_ECOLI	yiaU	Cytoplasmic	38037.5	25476.3	36773	0.669769	0.523055	-0.934965	0.966756	0.849563	-0.235208
P0ADK6	YIBA_ECOLI	yibA	Cytoplasmic	7849.17	11699.2	36527.7	1.4905	1.164	0.219094	4.6537	4.08956	2.03195
P0ACA1	YIBF_ECOLI	yibF	Cytoplasmic	79133.1	96670	63451.3	1.22161	0.954017	-0.0679132	0.801831	0.70463	-0.505063
P0AG27	YIBN_ECOLI	yibN	IntegralMembraneProtein	50144500	7.70817e+07	5.96483e+07	1.53719	1.20047	0.263596	1.18953	1.04533	0.0639583
P37691	YIBQ_ECOLI	yibQ	Periplasmic	32850	43657.7	125907	1.329	1.03788	0.0536412	3.83278	3.36815	1.75196
P0AGM2	YICG_ECOLI	yicG	IntegralMembraneProtein	371536	797724	1041170	2.1471	1.67677	0.745689	2.80234	2.46263	1.3002
P31433	YICH_ECOLI	yicH	IntegralMembraneProtein	1.97752e+06	3362700	1.93553e+06	1.70047	1.32798	0.40923	0.97877	0.86012	-0.217391
P0ADL3	YICN_ECOLI	yicN	IntegralMembraneProtein	925930	624653	764887	0.674623	0.526846	-0.924548	0.826074	0.725934	-0.462089
P25714	YIDC_ECOLI	yidC	IntegralMembraneProtein	1.07892e+07	13291000	1.96097e+07	1.23188	0.962038	-0.0558343	1.81753	1.5972	0.675549
P0A8C8	YIDD_ECOLI	yidD	Cytoplasmic	672257	385153	1.07067e+06	0.572926	0.447426	-1.16028	1.59265	1.39958	0.484993
P60872	YIDE_ECOLI	yidE	IntegralMembraneProtein	1537200	846173	1.14787e+06	0.550464	0.429884	-1.21798	0.746726	0.656205	-0.607782
P0ADL6	YIDG_ECOLI	yidG	IntegralMembraneProtein	41116.5	11761.5	12555.6	0.286053	0.223393	-2.16235	0.305366	0.268349	-1.89782
P0ADM4	YIDQ_ECOLI	yidQ	InnermembraneLipoprotein	7.37388e+06	3.16777e+06	3.53667e+06	0.429593	0.33549	-1.57566	0.479621	0.421479	-1.24647
P31475	YIEP_ECOLI	yieP	Cytoplasmic	246582	137591	127447	0.55799	0.435762	-1.19839	0.516852	0.454197	-1.13861
P0ADN6	YIFL_ECOLI	yifL	OutermembraneLipoprotein	11658500	8.29543e+06	6871300	0.711535	0.555672	-0.847693	0.589381	0.517934	-0.949159
P23305	YIGA_ECOLI	yigA	Cytoplasmic	839673	1456700	704403	1.73484	1.35482	0.438103	0.838902	0.737207	-0.439859
P32129	YIHG_ECOLI	yihG	IntegralMembraneProtein	461373	577043	1.00159e+06	1.25071	0.976739	-0.0339555	2.1709	1.90773	0.931858
P0ADQ2	YIID_ECOLI	yiiD	IntegralMembraneProtein	32261.8	133261	60832.8	4.13063	3.22581	1.68966	1.8856	1.65702	0.728591
P32681	YJAH_ECOLI	yjaH	OutermembraneLipoprotein	788785	578103	894633	0.732904	0.57236	-0.805005	1.13419	0.996701	-0.0047677
P0AF43	YJBB_ECOLI	yjbB	IntegralMembraneProtein	1348700	6892100	3936000	5.11018	3.99079	1.99667	2.91837	2.56459	1.35873
P32685	YJBD_ECOLI	yjbD	Cytoplasmic	19854.5	29001.7	21994.7	1.46071	1.14074	0.18997	1.10779	0.973503	-0.0387432
P32703	YJCE_ECOLI	yjcE	IntegralMembraneProtein	746093	1418100	877423	1.9007	1.48435	0.569831	1.17602	1.03346	0.0474849
P0ACU7	YJDC_ECOLI	yjdC	Cytoplasmic	77522.5	185947	196071	2.39862	1.8732	0.905501	2.52921	2.22261	1.15226
P39270	YJDF_ECOLI	yjdF	IntegralMembraneProtein	5699.25	11581.5	7754.3	2.03211	1.58697	0.666278	1.36058	1.19565	0.257792
P0AF70	YJEI_ECOLI	yjeI	OutermembraneLipoprotein	12053500	1.33117e+07	1.04376e+07	1.10438	0.862465	-0.213461	0.865937	0.760965	-0.394099
P0A8X0	YJGA_ECOLI	yjgA	Cytoplasmic	216165	380103	831697	1.75839	1.37321	0.457557	3.84751	3.3811	1.75749
P39336	YJGL_ECOLI	yjgL	Cytoplasmic	22631.5	77619.7	24285.7	3.42972	2.67844	1.42139	1.07309	0.943009	-0.0846571
P39342	YJGR_ECOLI	yjgR	Cytoplasmic	484637	149640	107739	0.308767	0.241131	-2.05211	0.222308	0.195359	-2.3558
P39352	YJHB_ECOLI	yjhB	IntegralMembraneProtein	473803	2.76187e+07	1.19523e+06	58.2914	45.5226	5.50851	2.52264	2.21683	1.1485
P39353	YJHC_ECOLI	yjhC	Cytoplasmic	564850	1.24377e+07	275170	22.0194	17.196	4.104	0.487156	0.428101	-1.22398
P39357	YJHF_ECOLI	yjhF	IntegralMembraneProtein	18218.3	58023.5	46135.7	3.1849	2.48724	1.31455	2.53238	2.22539	1.15406
P39360	YJHI_ECOLI	yjhI	Cytoplasmic	134495	284547	265893	2.11567	1.65223	0.724412	1.97698	1.73732	0.796863
P39376	YJIE_ECOLI	yjiE	Cytoplasmic	16642.3	82471.7	90297.7	4.95555	3.87003	1.95235	5.4258	4.76807	2.2534
P39384	YJIM_ECOLI	yjiM	Cytoplasmic	8489.33	20051.8	27345	2.362	1.8446	0.88331	3.2211	2.83063	1.50112
P39385	YJIN_ECOLI	yjiN	IntegralMembraneProtein	855667	1135240	966107	1.32673	1.03611	0.051176	1.12907	0.992199	-0.0112985
P39389	YJIR_ECOLI	yjiR	Cytoplasmic	650613	880497	648137	1.35333	1.05688	0.0798167	0.996193	0.875431	-0.191934
P39407	YJJU_ECOLI	yjjU	Cytoplasmic	464318	1173500	513927	2.52736	1.97374	0.980931	1.10684	0.972666	-0.0399838
P77536	YKGF_ECOLI	ykgF	Cytoplasmic	1.49807e+06	1.76763e+06	3.02033e+06	1.17994	0.921475	-0.117983	2.01615	1.77175	0.825174
P0AAS0	YLAC_ECOLI	ylaC	IntegralMembraneProtein	12152500	4.30717e+06	2243800	0.354426	0.276789	-1.85314	0.184637	0.162255	-2.62367
P0AB10	YMBA_ECOLI	ymbA	InnermembraneLipoprotein	8210300	8.21473e+06	8929000	1.00054	0.78137	-0.355922	1.08754	0.955701	-0.0653684
P0AEB5	YNAI_ECOLI	ynaI	IntegralMembraneProtein	339190	422523	521913	1.24568	0.972815	-0.0397631	1.5387	1.35218	0.435285
P64448	YNBE_ECOLI	ynbE	OutermembraneLipoprotein	2.81017e+06	1.98077e+06	1.80637e+06	0.704857	0.550457	-0.861297	0.642797	0.564875	-0.823997
P76115	YNCD_ECOLI	yncD	OutermembraneProtein	1.01575e+06	244067	822880	0.240282	0.187648	-2.4139	0.810119	0.711914	-0.490226
P77309	YNEJ_ECOLI	yneJ	Cytoplasmic	27121.3	22243.7	184348	0.820154	0.640498	-0.642734	6.79715	5.97317	2.5785
P76170	YNFB_ECOLI	ynfB	OutermembraneProtein	1.72862e+06	847993	249293	0.490562	0.383104	-1.38419	0.144216	0.126733	-2.98013
P67553	YNFC_ECOLI	ynfC	InnermembraneLipoprotein	258213	633120	456120	2.45193	1.91483	0.937215	1.76645	1.55231	0.634418
P76193	YNHG_ECOLI	ynhG	OutermembraneProtein	48217.3	67586.3	48009.3	1.4017	1.09466	0.130479	0.995686	0.874985	-0.192669
P76208	YNIB_ECOLI	yniB	IntegralMembraneProtein	879115	705613	970237	0.802641	0.626821	-0.673875	1.10365	0.969863	-0.0441473
P76222	YNJA_ECOLI	ynjA	IntegralMembraneProtein	643567	624057	665503	0.969685	0.757274	-0.401113	1.03409	0.90873	-0.138076
P0AEC0	YOAE_ECOLI	yoaE	IntegralMembraneProtein	704128	1528400	3.34113e+06	2.17063	1.69515	0.761411	4.74506	4.16985	2.06
P64493	YOAF_ECOLI	yoaF	OutermembraneLipoprotein	1253800	1852200	3713600	1.47727	1.15367	0.206232	2.96188	2.60283	1.38008
P76280	YOBB_ECOLI	yobB	Cytoplasmic	203551	772933	165390	3.79725	2.96546	1.56826	0.812525	0.714028	-0.485948
P67601	YOBD_ECOLI	yobD	IntegralMembraneProtein	112034	73986.7	93226.7	0.660393	0.515733	-0.955304	0.832126	0.731253	-0.451558
Q2MB16	YOBH_ECOLI	yobH	IntegralMembraneProtein	98976.3	112850	138153	1.14017	0.890415	-0.16745	1.39582	1.22662	0.294683
P33941	YOJI_ECOLI	yojI	IntegralMembraneProtein	2.51642e+06	3.68907e+06	3034000	1.466	1.14487	0.195185	1.20568	1.05953	0.0834182
P0AA93	YPDA_ECOLI	ypdA	IntegralMembraneProtein	1068950	553547	2022000	0.517841	0.404408	-1.30612	1.89158	1.66227	0.733157
P64429	YPFJ_ECOLI	ypfJ	IntegralMembraneProtein	3.36652e+06	2955000	3.08447e+06	0.877762	0.685487	-0.544799	0.916219	0.805152	-0.312668
Q2EET2	YPFN_ECOLI	ypfN	IntegralMembraneProtein	511743	544247	711403	1.06351	0.83055	-0.26786	1.39016	1.22164	0.288815
P76586	YPHH_ECOLI	yphH	Cytoplasmic	42755.5	72219.1	6400.07	1.68912	1.31912	0.399571	0.14969	0.131544	-2.92638
Q46939	YQEF_ECOLI	yqeF	Cytoplasmic	92788.7	316650	234317	3.41259	2.66506	1.41417	2.52527	2.21915	1.15001
P63340	YQEG_ECOLI	yqeG	IntegralMembraneProtein	3.58092e+06	3053300	6.06203e+06	0.852659	0.665883	-0.58666	1.69287	1.48766	0.573041
P67244	YQHA_ECOLI	yqhA	IntegralMembraneProtein	6291.67	16936.3	10203.5	2.69187	2.10221	1.07191	1.62175	1.42516	0.511123
P0ADU7	YQIB_ECOLI	yqiB	Cytoplasmic	34876.2	27132.3	25913.2	0.777962	0.607548	-0.718929	0.743005	0.652935	-0.614988
P0AA63	YQJA_ECOLI	yqjA	IntegralMembraneProtein	102391	27713.3	46037.9	0.270663	0.211374	-2.24213	0.44963	0.395124	-1.33962
P64581	YQJD_ECOLI	yqjD	IntegralMembraneProtein	1.97448e+07	2.56457e+07	2.23117e+07	1.29885	1.01434	0.0205394	1.13	0.993017	-0.010109
P64585	YQJE_ECOLI	yqjE	IntegralMembraneProtein	1.82683e+06	3.21013e+06	1.80353e+06	1.75721	1.37229	0.456588	0.987246	0.867568	-0.204951
Q47710	YQJK_ECOLI	yqjK	IntegralMembraneProtein	2.15383e+06	2099500	1.13513e+06	0.974774	0.761248	-0.393561	0.527029	0.463141	-1.11048
P64596	YRAP_ECOLI	yraP	OutermembraneLipoprotein	53990000	3.22457e+07	40718000	0.597253	0.466424	-1.10029	0.754177	0.662753	-0.593458
P45468	YRAQ_ECOLI	yraQ	IntegralMembraneProtein	1.02595e+06	1.03737e+06	1425800	1.01112	0.789636	-0.34074	1.38973	1.22126	0.288374
P45469	YRAR_ECOLI	yraR	Cytoplasmic	34729.5	147100	154230	4.23559	3.30778	1.72586	4.44089	3.90255	1.96442
P64610	YRBL_ECOLI	yrbL	Cytoplasmic	300800	1.48013e+06	819063	4.92066	3.84278	1.94215	2.72295	2.39286	1.25874
P39310	YTFB_ECOLI	ytfB	IntegralMembraneProtein	1.94653e+06	4.32773e+06	1.71297e+06	2.2233	1.73629	0.796004	0.880009	0.773331	-0.370842
P0ADE2	YTFK_ECOLI	ytfK	Cytoplasmic	212781	655140	358503	3.07894	2.4045	1.26573	1.68485	1.4806	0.566186
P0AE45	YTFL_ECOLI	ytfL	IntegralMembraneProtein	1252350	4940300	1.20143e+06	3.94482	3.0807	1.62326	0.959343	0.843048	-0.246313
P0ADS2	ZAPA_ECOLI	zapA	Cytoplasmic	596433	643640	329977	1.07915	0.842759	-0.246807	0.55325	0.486183	-1.04043
P36680	ZAPD_ECOLI	zapD	Cytoplasmic	848922	2.42957e+06	806493	2.86194	2.23503	1.1603	0.950021	0.834856	-0.260401
P64612	ZAPE_ECOLI	zapE	Cytoplasmic	437367	641270	450367	1.4662	1.14503	0.195386	1.02972	0.904895	-0.144178
P77173	ZIPA_ECOLI	zipA	IntegralMembraneProtein	1.96137e+06	3.81973e+06	5050700	1.94749	1.52089	0.604912	2.57509	2.26293	1.17819
P37617	ZNTA_ECOLI	zntA	IntegralMembraneProtein	5.97722e+06	4.76617e+06	5.26397e+06	0.797389	0.62272	-0.683345	0.880672	0.773914	-0.369756
P64423	ZNTB_ECOLI	zntB	IntegralMembraneProtein	1.45257e+06	2215100	1306900	1.52496	1.19091	0.252067	0.899718	0.790651	-0.338888
P0A9X1	ZNUC_ECOLI	znuC	Cytoplasmic	1.01449e+06	574333	772877	0.566131	0.442119	-1.17749	0.761839	0.669486	-0.578874
P14377	ZRAS_ECOLI	zraS	IntegralMembraneProtein	276923	112240	168163	0.405311	0.316527	-1.6596	0.607256	0.533642	-0.906055
Reference
1. Loos MS, Ramakrishnan R, Vranken W, Tsirigotaki A, Tsare EP, Zorzini V, Geyter J, Yuan B, Tsamardinos I, Klappa M, Schymkowitz J, Rousseau F, Karamanou S, Economou A. 2019. Structural Basis of the Subcellular Topology Landscape of Escherichia coli. Front Microbiol 10:1670.

## Sheet: S2E
Accession (Uniprot)	Protein IDs	Gene Name	1Schibich et al. (2016) Sub-cellular Location	Mean Log2 Fold Change in MY1506 (vs. MG1655) Normalized	Mean Log2 Fold Change in MY1512 (vs. MG1655) Normalized
P06709	BIRA_ECOLI	birA	Cytoplasmic	1.03388	1.15756
P0A6Y8	DNAK_ECOLI	dnaK	Cytoplasmic	1.29907	1.94813
P0AEK0	EXOX_ECOLI	exoX	Cytoplasmic	-0.950176	-1.36424
P63201	GADW_ECOLI	gadW	Cytoplasmic	2.97195	-0.620441
P37639	GADX_ECOLI	gadX	Cytoplasmic	1.19317	-0.49841
P17169	GLMS_ECOLI	glmS	Cytoplasmic	-0.380899	-0.199355
P0A9C5	GLN1B_ECOLI	glnA	Cytoplasmic	-0.755851	-0.998314
P37773	MPL_ECOLI	mpl	Cytoplasmic	0.390743	-0.169998
P22188	MURE_ECOLI	murE	Cytoplasmic	1.846	0.132678
P0AF20	NAGC_ECOLI	nagC	Cytoplasmic	-0.323238	0.529138
P76027	OPPD_ECOLI	oppD	Cytoplasmic	0.435908	-0.31494
P0AFI2	PARC_ECOLI	parC	Cytoplasmic	-0.239494	0.615671
P0ABF1	PCNB_ECOLI	pcnB	Cytoplasmic	0.964014	1.53932
P0A7A7	PLSB_ECOLI	plsB	Cytoplasmic	0.750468	0.32564
P0AFL6	PPX_ECOLI	ppx	Cytoplasmic	0.0230901	-0.992744
P0A7E9	PYRH_ECOLI	pyrH	Cytoplasmic	1.09657	0.146017
P37624	RBBA_ECOLI	rbbA	Cytoplasmic	-1.08214	-1.25425
P27129	RFAJ_ECOLI	rfaJ	Cytoplasmic	-1.02119	-0.819066
P0AG30	RHO_ECOLI	rho	Cytoplasmic	0.0251014	0.350765
P0AG71	RMUC_ECOLI	rmuC	Cytoplasmic	-0.473207	0.635351
P0AEV1	RSSB_ECOLI	rssB	Cytoplasmic	0.754746	0.759911
P0A821	SELA_ECOLI	selA	Cytoplasmic	0.415823	-1.12179
P05707	SRLD_ECOLI	srlD	Cytoplasmic	1.75109	-0.710746
P75838	YCAO_ECOLI	ycaO	Cytoplasmic	-3.02291	-2.66486
P0ADT5	YGIC_ECOLI	ygiC	Cytoplasmic	0.630322	0.525954
P31224	ACRB_ECOLI	acrB	IntegralMembraneProtein	-0.364123	-0.701859
P24177	ACRD_ECOLI	acrD	IntegralMembraneProtein	0.349119	2.1323
P42601	ALX_ECOLI	alx	IntegralMembraneProtein	-0.195578	2.41307
P0AE14	AMPE_ECOLI	ampE	IntegralMembraneProtein	0.655109	-0.524831
P0AE16	AMPG_ECOLI	ampG	IntegralMembraneProtein	-0.385301	0.188732
P77610	ANSP_ECOLI	ansP	IntegralMembraneProtein	-1.96665	2.8629
P15993	AROP_ECOLI	aroP	IntegralMembraneProtein	0.359302	-0.602759
P0AE30	ARTM_ECOLI	artM	IntegralMembraneProtein	0.600798	0.261272
P0AE34	ARTQ_ECOLI	artQ	IntegralMembraneProtein	-0.478761	-0.302396
P28249	ASMA_ECOLI	asmA	IntegralMembraneProtein	0.424806	0.388609
P0ABB4	ATPB_ECOLI	atpD	IntegralMembraneProtein	-0.680975	-0.857272
P0A6E6	ATPE_ECOLI	atpC	IntegralMembraneProtein	0.422008	0.508678
P0ABA0	ATPF_ECOLI	atpF	IntegralMembraneProtein	-0.769282	-1.1976
P30847	BAES_ECOLI	baeS	IntegralMembraneProtein	0.580359	0.748061
P0AEC5	BARA_ECOLI	barA	IntegralMembraneProtein	0.776643	0.959946
P28246	BCR_ECOLI	bcr	IntegralMembraneProtein	-0.57649	-0.753981
P37659	BCSG_ECOLI	bcsG	IntegralMembraneProtein	-0.408651	-1.14509
P0AD99	BRNQ_ECOLI	brnQ	IntegralMembraneProtein	-1.00888	-0.0323279
P0AD14	BTSS_ECOLI	btsS	IntegralMembraneProtein	-0.615322	1.0801
P23890	CADC_ECOLI	cadC	IntegralMembraneProtein	1.3655	0.379939
P0ABM1	CCMC_ECOLI	ccmC	IntegralMembraneProtein	-0.956896	-0.7123
P69490	CCME_ECOLI	ccmE	IntegralMembraneProtein	-1.28188	0.239628
P33927	CCMF_ECOLI	ccmF	IntegralMembraneProtein	-1.68961	-0.70954
P06282	CDH_ECOLI	cdh	IntegralMembraneProtein	-0.447433	0.151376
P0ABG1	CDSA_ECOLI	cdsA	IntegralMembraneProtein	-0.307641	-0.344113
P37019	CLCA_ECOLI	clcA	IntegralMembraneProtein	0.702867	0.635002
P36561	COBS_ECOLI	cobS	IntegralMembraneProtein	1.46453	1.76064
Q59385	COPA_ECOLI	copA	IntegralMembraneProtein	-1.39308	-1.00773
P0ABI4	CORA_ECOLI	corA	IntegralMembraneProtein	0.0753421	0.13747
P0AE82	CPXA_ECOLI	cpxA	IntegralMembraneProtein	-0.291687	0.812789
P13518	CSRD_ECOLI	csrD	IntegralMembraneProtein	0.318883	1.26841
P15078	CSTA_ECOLI	cstA	IntegralMembraneProtein	-3.69261	-3.55657
P77485	CUSS_ECOLI	cusS	IntegralMembraneProtein	0.629434	0.581624
P0AAE0	CYCA_ECOLI	cycA	IntegralMembraneProtein	-1.72274	-1.88516
P0ABJ9	CYDA_ECOLI	cydA	IntegralMembraneProtein	-0.825914	-1.46017
P0ABK2	CYDB_ECOLI	cydB	IntegralMembraneProtein	-1.17121	-0.619482
P23886	CYDC_ECOLI	cydC	IntegralMembraneProtein	-0.411845	0.0898065
P29018	CYDD_ECOLI	cydD	IntegralMembraneProtein	-0.933263	-0.192487
P0ABJ1	CYOA_ECOLI	cyoA	IntegralMembraneProtein	-0.457616	-0.696013
P0ABI8	CYOB_ECOLI	cyoB	IntegralMembraneProtein	-0.205456	-0.840871
P0A6J3	CYSZ_ECOLI	cysZ	IntegralMembraneProtein	-0.0138581	0.347507
P11557	DAMX_ECOLI	damX	IntegralMembraneProtein	0.667079	0.827952
P0AFR2	DAUA_ECOLI	dauA	IntegralMembraneProtein	-0.351744	-0.318026
P0A830	DCTA_ECOLI	dctA	IntegralMembraneProtein	-1.72567	-0.396228
P0ABN5	DCUA_ECOLI	dcuA	IntegralMembraneProtein	-1.83452	-0.990907
P0AEC8	DCUS_ECOLI	dcuS	IntegralMembraneProtein	0.478826	1.30531
P09549	DEDD_ECOLI	dedD	IntegralMembraneProtein	0.278751	1.11724
P38097	DGCE_ECOLI	dgcE	IntegralMembraneProtein	-0.752347	-1.17286
P75801	DGCI_ECOLI	dgcI	IntegralMembraneProtein	-0.190332	-0.492764
P76237	DGCJ_ECOLI	dgcJ	IntegralMembraneProtein	2.84493	3.65719
P76330	DGCQ_ECOLI	dgcQ	IntegralMembraneProtein	0.0525914	-0.370253
P31680	DJLA_ECOLI	djlA	IntegralMembraneProtein	1.07199	0.501335
P69853	DMSD_ECOLI	dmsD	IntegralMembraneProtein	0.672914	-0.149821
P0AEF8	DPPB_ECOLI	dppB	IntegralMembraneProtein	-0.969007	-2.402
P0AEG1	DPPC_ECOLI	dppC	IntegralMembraneProtein	-1.64352	-2.44472
P27303	EMRA_ECOLI	emrA	IntegralMembraneProtein	-0.379226	-0.186406
P0AEJ0	EMRB_ECOLI	emrB	IntegralMembraneProtein	-0.597253	-0.474712
P0AEJ4	ENVZ_ECOLI	envZ	IntegralMembraneProtein	1.49544	2.37527
P0ABU7	EXBB_ECOLI	exbB	IntegralMembraneProtein	0.489043	-0.991517
P0ABV2	EXBD_ECOLI	exbD	IntegralMembraneProtein	-0.265126	-1.68071
P0AEL0	FDOI_ECOLI	fdoI	IntegralMembraneProtein	-1.29449	-0.606212
P33650	FEOB_ECOLI	feoB	IntegralMembraneProtein	-0.861182	-1.1661
P23876	FEPD_ECOLI	fepD	IntegralMembraneProtein	-0.762552	-2.05756
P06972	FHUB_ECOLI	fhuB	IntegralMembraneProtein	1.25367	-0.674417
P69380	FIEF_ECOLI	fieF	IntegralMembraneProtein	1.34522	2.09936
P0AC23	FOCA_ECOLI	focA	IntegralMembraneProtein	-2.28341	-0.874026
P0A8Q0	FRDC_ECOLI	frdC	IntegralMembraneProtein	-0.449334	-0.662977
P52067	FSR_ECOLI	fsr	IntegralMembraneProtein	-0.839408	-0.368362
P0A6S5	FTSB_ECOLI	ftsB	IntegralMembraneProtein	0.221662	-0.378898
P0AD68	FTSI_ECOLI	ftsI	IntegralMembraneProtein	1.33878	0.240123
P46889	FTSK_ECOLI	ftsK	IntegralMembraneProtein	-0.531147	0.505819
P0AEN4	FTSL_ECOLI	ftsL	IntegralMembraneProtein	0.355553	-0.311844
P06136	FTSQ_ECOLI	ftsQ	IntegralMembraneProtein	1.50508	0.648816
P0ABG4	FTSW_ECOLI	ftsW	IntegralMembraneProtein	-0.00222459	-0.555353
P0AC30	FTSX_ECOLI	ftsX	IntegralMembraneProtein	-0.00802767	-0.243907
P37147	FXSA_ECOLI	fxsA	IntegralMembraneProtein	-0.989279	0.137539
P0AF52	GHXP_ECOLI	ghxP	IntegralMembraneProtein	-1.14425	-0.591402
P0AEQ6	GLNP_ECOLI	glnP	IntegralMembraneProtein	-1.16743	-0.355098
P09391	GLPG_ECOLI	glpG	IntegralMembraneProtein	-0.666272	0.409683
P0AER3	GLTJ_ECOLI	gltJ	IntegralMembraneProtein	-1.05336	0.068144
P21345	GLTP_ECOLI	gltP	IntegralMembraneProtein	0.484384	0.0104132
P0AER8	GLTS_ECOLI	gltS	IntegralMembraneProtein	1.11453	0.574187
P0AC96	GNTU_ECOLI	gntU	IntegralMembraneProtein	-1.35419	-0.669524
P75798	GSIC_ECOLI	gsiC	IntegralMembraneProtein	-0.947503	1.38895
P09127	HEMX_ECOLI	hemX	IntegralMembraneProtein	-0.550536	0.0191181
P0ACB7	HEMY_ECOLI	hemy	IntegralMembraneProtein	-0.199589	0.288881
P0ABC3	HFLC_ECOLI	hflC	IntegralMembraneProtein	-0.108109	-0.409336
P52094	HISQ_ECOLI	hisQ	IntegralMembraneProtein	0.510926	0.0643745
P23894	HTPX_ECOLI	htpX	IntegralMembraneProtein	-0.915497	-0.556448
P21865	KDPD_ECOLI	kdpD	IntegralMembraneProtein	0.976403	0.893547
P45522	KEFB_ECOLI	kefB	IntegralMembraneProtein	-0.293236	-1.015
P03819	KEFC_ECOLI	kefC	IntegralMembraneProtein	-0.0950265	-0.231947
P0AEX3	KGTP_ECOLI	kgtP	IntegralMembraneProtein	-0.988122	-0.603724
P60955	LGT_ECOLI	lgt	IntegralMembraneProtein	0.691257	1.91884
P33231	LLDP_ECOLI	lldP	IntegralMembraneProtein	-1.61683	-1.24899
P23930	LNT_ECOLI	lnt	IntegralMembraneProtein	-0.590329	0.676935
P0ADC3	LOLC_ECOLI	lolC	IntegralMembraneProtein	-0.0361417	0.850219
P75958	LOLE_ECOLI	lolE	IntegralMembraneProtein	0.118536	0.587409
P39196	LPLT_ECOLI	lplT	IntegralMembraneProtein	0.45878	0.419863
P27300	LPXK_ECOLI	lpxK	IntegralMembraneProtein	0.548749	1.68525
P0ACV0	LPXL_ECOLI	lpxL	IntegralMembraneProtein	-0.824036	0.230677
P25737	LYSP_ECOLI	lysP	IntegralMembraneProtein	-1.4583	-1.01585
P75830	MACA_ECOLI	macA	IntegralMembraneProtein	0.628357	0.888468
P77265	MDLA_ECOLI	mdlA	IntegralMembraneProtein	-0.316124	0.157305
P76398	MDTB_ECOLI	mdtB	IntegralMembraneProtein	0.440839	0.508758
P76399	MDTC_ECOLI	mdtC	IntegralMembraneProtein	0.309214	-0.134276
P37340	MDTK_ECOLI	mdtK	IntegralMembraneProtein	-0.376222	-0.300607
P32166	MENA_ECOLI	menA	IntegralMembraneProtein	-0.199269	-0.490711
P31547	METI_ECOLI	metI	IntegralMembraneProtein	1.93161	2.30041
P28306	MLTG_ECOLI	mltG	IntegralMembraneProtein	-0.0074136	0.368123
P0AD65	MRDA_ECOLI	mrdA	IntegralMembraneProtein	-0.939938	1.09276
P16926	MREC_ECOLI	mreC	IntegralMembraneProtein	0.221375	0.296588
P60752	MSBA_ECOLI	msbA	IntegralMembraneProtein	-0.245983	1.04631
P0C0S1	MSCS_ECOLI	mscS	IntegralMembraneProtein	-0.222731	-0.542475
P46022	MTGA_ECOLI	mtgA	IntegralMembraneProtein	0.0894966	0.387859
P13738	NHAA_ECOLI	nhaA	IntegralMembraneProtein	-0.135975	0.683661
P0AFA7	NHAB_ECOLI	nhaB	IntegralMembraneProtein	-1.97759	-1.94057
P76007	NHAP2_ECOLI	cvrA	IntegralMembraneProtein	-0.0115015	0.560147
P0AFC3	NUOA_ECOLI	nuoA	IntegralMembraneProtein	-1.16441	-0.924823
P0AFD4	NUOH_ECOLI	nuoH	IntegralMembraneProtein	-1.081	-0.352004
P0AFE4	NUOK_ECOLI	nuoK	IntegralMembraneProtein	-0.815693	-0.295019
P33607	NUOL_ECOLI	nuoL	IntegralMembraneProtein	-0.444675	-0.251289
P0AFE8	NUOM_ECOLI	nuoM	IntegralMembraneProtein	-0.54876	-0.894876
P0AFF0	NUON_ECOLI	nuoN	IntegralMembraneProtein	-0.35784	-0.296188
P0AFF2	NUPC_ECOLI	nupC	IntegralMembraneProtein	-0.627686	-0.820215
P0AFH6	OPPC_ECOLI	oppC	IntegralMembraneProtein	-1.5709	-1.01648
P16256	PANF_ECOLI	panF	IntegralMembraneProtein	-0.66407	0.555942
P23842	PDEA_ECOLI	pdeA	IntegralMembraneProtein	-1.29917	0.178007
P32701	PDEC_ECOLI	pdeC	IntegralMembraneProtein	1.5102	0.131547
P37649	PDEK_ECOLI	pdeK	IntegralMembraneProtein	-0.355168	1.08576
P76446	PDEN_ECOLI	pdeN	IntegralMembraneProtein	0.259709	0.740204
P0A924	PGPB_ECOLI	pgpB	IntegralMembraneProtein	-1.61288	-0.563937
P0AD42	PGPC_ECOLI	pgpC	IntegralMembraneProtein	-0.78725	-0.008483
P0ABF8	PGSA_ECOLI	pgsA	IntegralMembraneProtein	-0.979062	-0.610203
P24207	PHEP_ECOLI	pheP	IntegralMembraneProtein	-2.23405	0.673034
P23837	PHOQ_ECOLI	phoQ	IntegralMembraneProtein	0.838425	0.242501
P08400	PHOR_ECOLI	phoR	IntegralMembraneProtein	1.46646	1.4514
P0AFJ7	PITA_ECOLI	pitA	IntegralMembraneProtein	-0.764406	0.643451
P26647	PLSC_ECOLI	plsC	IntegralMembraneProtein	0.0739562	0.207269
P07001	PNTA_ECOLI	pntA	IntegralMembraneProtein	-0.984369	-0.228053
P0AB67	PNTB_ECOLI	pntB	IntegralMembraneProtein	-1.06547	-0.200078
P0AFK4	POTB_ECOLI	potB	IntegralMembraneProtein	-1.91848	-1.97369
P0AFK6	POTC_ECOLI	potC	IntegralMembraneProtein	-0.956906	-0.44183
P0ADY1	PPID_ECOLI	ppiD	IntegralMembraneProtein	-0.508454	-0.606374
P43671	PQIB_ECOLI	pqiB	IntegralMembraneProtein	0.0624205	0.662457
P0C0L7	PROP_ECOLI	proP	IntegralMembraneProtein	0.451932	-1.23454
P0AFM9	PSPB_ECOLI	pspB	IntegralMembraneProtein	0.312617	0.0733172
P0AFN2	PSPC_ECOLI	pspC	IntegralMembraneProtein	0.0800613	-0.361552
P07654	PSTA_ECOLI	pstA	IntegralMembraneProtein	-0.31638	-0.540087
P0AGH8	PSTC_ECOLI	pstC	IntegralMembraneProtein	0.189238	-0.0397205
P07117	PUTP_ECOLI	putP	IntegralMembraneProtein	-2.49251	-0.340578
P0AA53	QMCA_ECOLI	qmcA	IntegralMembraneProtein	0.549941	0.0129911
P40719	QSEC_ECOLI	qseC	IntegralMembraneProtein	0.5939	0.819677
P0AGI1	RBSC_ECOLI	rbsC	IntegralMembraneProtein	-2.00925	-1.83683
P0DMC5	RCSC_ECOLI	rcsC	IntegralMembraneProtein	-0.386577	1.1176
P39838	RCSD_ECOLI	rcsD	IntegralMembraneProtein	-0.575845	0.0494655
P27243	RFAL_ECOLI	rfaL	IntegralMembraneProtein	-2.78993	-1.13877
P37746	RFBX_ECOLI	rfbX	IntegralMembraneProtein	-1.5213	0.387336
P46187	RSEC_ECOLI	rseC	IntegralMembraneProtein	1.91714	2.93777
P0AEH1	RSEP_ECOLI	rseP	IntegralMembraneProtein	0.391954	-0.199386
P18392	RSTB_ECOLI	rstB	IntegralMembraneProtein	0.53281	0.0413541
P77223	RSXB_ECOLI	rsxB	IntegralMembraneProtein	1.62161	1.70407
P77179	RSXE_ECOLI	rsxE	IntegralMembraneProtein	1.86897	1.95021
P0AFY2	SANA_ECOLI	sanA	IntegralMembraneProtein	-0.525742	-0.240233
P0AGH3	SAPB_ECOLI	sapB	IntegralMembraneProtein	-0.191933	0.47564
P0AFY6	SBMA_ECOLI	sbmA	IntegralMembraneProtein	0.717576	3.38132
P0AAD6	SDAC_ECOLI	sdaC	IntegralMembraneProtein	-1.50064	0.582458
P0AG90	SECD_ECOLI	secD	IntegralMembraneProtein	-0.750398	-0.285504
P0AG93	SECF_ECOLI	secF	IntegralMembraneProtein	-0.167707	0.507754
P0AG99	SECG_ECOLI	secG	IntegralMembraneProtein	-0.966896	-0.463136
P0AGA2	SECY_ECOLI	secY	IntegralMembraneProtein	-0.80817	-0.293554
P76350	SHIA_ECOLI	shiA	IntegralMembraneProtein	0.111786	0.512133
P0AG14	SOHB_ECOLI	sohB	IntegralMembraneProtein	0.528712	0.898476
P08395	SPPA_ECOLI	sppA	IntegralMembraneProtein	0.254722	2.59401
P0AGE4	SSTT_ECOLI	sstT	IntegralMembraneProtein	-1.85882	-2.76803
P69428	TATA_ECOLI	tatA	IntegralMembraneProtein	0.0241924	0.562635
P69425	TATB_ECOLI	tatB	IntegralMembraneProtein	0.107139	0.476869
P69423	TATC_ECOLI	tatC	IntegralMembraneProtein	-0.982558	-0.471082
P0AAD8	TDCC_ECOLI	tdcC	IntegralMembraneProtein	-3.47299	-0.241769
P31549	THIP_ECOLI	thiP	IntegralMembraneProtein	-0.968612	-0.152122
P19934	TOLA_ECOLI	tolA	IntegralMembraneProtein	0.851708	2.86008
P0ABU9	TOLQ_ECOLI	tolQ	IntegralMembraneProtein	-0.143357	0.298333
P0ABV6	TOLR_ECOLI	tolR	IntegralMembraneProtein	0.0745062	0.249133
P0AFS5	TQSA_ECOLI	tqsA	IntegralMembraneProtein	1.76573	1.91528
P0AGK1	UBIA_ECOLI	ubiA	IntegralMembraneProtein	1.19562	1.06381
P0AGC0	UHPT_ECOLI	uhpT	IntegralMembraneProtein	0.383146	0.557307
P0AG00	WZZE_ECOLI	wzzE	IntegralMembraneProtein	-0.519126	0.338896
P30149	YABI_ECOLI	yabI	IntegralMembraneProtein	4.59531	6.48548
P0ADZ7	YAJC_ECOLI	yajC	IntegralMembraneProtein	-0.7788	-0.74859
P39830	YBAL_ECOLI	ybaL	IntegralMembraneProtein	-1.62612	-2.12097
P77504	YBBP_ECOLI	ybbP	IntegralMembraneProtein	0.320742	-0.422769
P0AAT4	YBDG_ECOLI	ybdG	IntegralMembraneProtein	-1.49305	-0.102119
P0AFP9	YBHR_ECOLI	ybhR	IntegralMembraneProtein	1.25721	0.430692
P0AFQ2	YBHS_ECOLI	ybhS	IntegralMembraneProtein	0.0771448	-0.963259
P75810	YBJJ_ECOLI	ybjJ	IntegralMembraneProtein	-2.32862	-2.31842
P60869	YBJL_ECOLI	ybjL	IntegralMembraneProtein	-1.68148	-0.563227
P0AB12	YCCF_ECOLI	yccF	IntegralMembraneProtein	0.551436	0.928213
P75870	YCCS_ECOLI	yccS	IntegralMembraneProtein	-0.243051	0.572608
P25743	YCHE_ECOLI	ychE	IntegralMembraneProtein	0.305202	-0.449163
P52645	YDBH_ECOLI	ydbH	IntegralMembraneProtein	-0.10317	0.651303
P31826	YDDA_ECOLI	yddA	IntegralMembraneProtein	-4.81759	-3.69779
P37597	YDHC_ECOLI	ydhC	IntegralMembraneProtein	0.089334	1.18817
P76185	YDHJ_ECOLI	ydhJ	IntegralMembraneProtein	0.836729	0.614495
P0AFS7	YDIK_ECOLI	ydiK	IntegralMembraneProtein	0.140129	0.0787457
P77529	YDJN_ECOLI	ydjN	IntegralMembraneProtein	-1.09729	-0.731278
P64499	YEBO_ECOLI	yebO	IntegralMembraneProtein	0.625739	1.2251
P76272	YEBT_ECOLI	yebT	IntegralMembraneProtein	-0.0581021	0.0713204
P64515	YECN_ECOLI	yecN	IntegralMembraneProtein	-0.122043	-0.313961
P0AFT2	YECS_ECOLI	yecS	IntegralMembraneProtein	-0.141065	-0.0011517
P31064	YEDE_ECOLI	yedE	IntegralMembraneProtein	-0.899789	0.00599173
P46125	YEDI_ECOLI	yedI	IntegralMembraneProtein	0.0237405	-0.0314497
P76339	YEDV_ECOLI	yedV	IntegralMembraneProtein	1.04993	0.477196
P33011	YEEA_ECOLI	yeeA	IntegralMembraneProtein	-1.19739	1.0311
P76389	YEGH_ECOLI	yegH	IntegralMembraneProtein	0.368483	0.249293
P0AFU0	YEJB_ECOLI	yejB	IntegralMembraneProtein	-0.601167	0.423305
P33915	YEJE_ECOLI	yejE	IntegralMembraneProtein	-0.676109	0.318631
P0AD27	YEJM_ECOLI	yejM	IntegralMembraneProtein	0.187112	0.386429
P0AFU2	YFBS_ECOLI	yfbS	IntegralMembraneProtein	-1.23989	0.179678
P0A8D9	YFBV_ECOLI	yfbV	IntegralMembraneProtein	0.327031	-1.51758
P76507	YFDI_ECOLI	yfdI	IntegralMembraneProtein	-2.12091	-1.22391
P37908	YFJD_ECOLI	yfjD	IntegralMembraneProtein	-0.274345	1.80631
Q46824	YGFX_ECOLI	ygfX	IntegralMembraneProtein	0.402967	0.612887
P64564	YGGT_ECOLI	yggT	IntegralMembraneProtein	-1.35042	-0.90096
P0AA60	YGHB_ECOLI	yghB	IntegralMembraneProtein	-0.606698	-0.56062
P0ADW3	YHCB_ECOLI	yhcB	IntegralMembraneProtein	0.34303	0.200603
P45804	YHGE_ECOLI	yhgE	IntegralMembraneProtein	-2.91313	0.0332472
P0AGH1	YHHJ_ECOLI	yhhJ	IntegralMembraneProtein	-0.569647	-0.985926
P37615	YHHM_ECOLI	yhhM	IntegralMembraneProtein	-1.0797	-0.581433
P37626	YHII_ECOLI	yhiI	IntegralMembraneProtein	-0.322274	-0.102641
P37643	YHJE_ECOLI	yhjE	IntegralMembraneProtein	-2.11729	-3.55578
P37662	YHJX_ECOLI	yhjX	IntegralMembraneProtein	-0.474683	-0.693218
P0ADK0	YIAF_ECOLI	yiaF	IntegralMembraneProtein	-0.0865032	0.278091
P0AG27	YIBN_ECOLI	yibN	IntegralMembraneProtein	0.263596	0.0639583
P0AGM2	YICG_ECOLI	yicG	IntegralMembraneProtein	0.745689	1.3002
P31433	YICH_ECOLI	yicH	IntegralMembraneProtein	0.40923	-0.217391
P0ADL3	YICN_ECOLI	yicN	IntegralMembraneProtein	-0.924548	-0.462089
P25714	YIDC_ECOLI	yidC	IntegralMembraneProtein	-0.0558343	0.675549
P60872	YIDE_ECOLI	yidE	IntegralMembraneProtein	-1.21798	-0.607782
P32129	YIHG_ECOLI	yihG	IntegralMembraneProtein	-0.0339555	0.931858
P0AF43	YJBB_ECOLI	yjbB	IntegralMembraneProtein	1.99667	1.35873
P32703	YJCE_ECOLI	yjcE	IntegralMembraneProtein	0.569831	0.0474849
P39270	YJDF_ECOLI	yjdF	IntegralMembraneProtein	0.666278	0.257792
P39352	YJHB_ECOLI	yjhB	IntegralMembraneProtein	5.50851	1.1485
P0AAS0	YLAC_ECOLI	ylaC	IntegralMembraneProtein	-1.85314	-2.62367
P0AEB5	YNAI_ECOLI	ynaI	IntegralMembraneProtein	-0.0397631	0.435285
P76208	YNIB_ECOLI	yniB	IntegralMembraneProtein	-0.673875	-0.0441473
P0AEC0	YOAE_ECOLI	yoaE	IntegralMembraneProtein	0.761411	2.06
P67601	YOBD_ECOLI	yobD	IntegralMembraneProtein	-0.955304	-0.451558
Q2MB16	YOBH_ECOLI	yobH	IntegralMembraneProtein	-0.16745	0.294683
P33941	YOJI_ECOLI	yojI	IntegralMembraneProtein	0.195185	0.0834182
P0AA93	YPDA_ECOLI	ypdA	IntegralMembraneProtein	-1.30612	0.733157
P64429	YPFJ_ECOLI	ypfJ	IntegralMembraneProtein	-0.544799	-0.312668
Q2EET2	YPFN_ECOLI	ypfN	IntegralMembraneProtein	-0.26786	0.288815
P63340	YQEG_ECOLI	yqeG	IntegralMembraneProtein	-0.58666	0.573041
P67244	YQHA_ECOLI	yqhA	IntegralMembraneProtein	1.07191	0.511123
P0AA63	YQJA_ECOLI	yqjA	IntegralMembraneProtein	-2.24213	-1.33962
P64585	YQJE_ECOLI	yqjE	IntegralMembraneProtein	0.456588	-0.204951
P45468	YRAQ_ECOLI	yraQ	IntegralMembraneProtein	-0.34074	0.288374
P39310	YTFB_ECOLI	ytfB	IntegralMembraneProtein	0.796004	-0.370842
P0AE45	YTFL_ECOLI	ytfL	IntegralMembraneProtein	1.62326	-0.246313
P77173	ZIPA_ECOLI	zipA	IntegralMembraneProtein	0.604912	1.17819
P37617	ZNTA_ECOLI	zntA	IntegralMembraneProtein	-0.683345	-0.369756
P0C960	EMTA_ECOLI	emtA	OutermembraneLipoprotein	-0.188835	1.56283
P23898	NLPC_ECOLI	nlpC	OutermembraneLipoprotein	-1.42906	-1.11953
P0AB26	YCEB_ECOLI	yceB	OutermembraneLipoprotein	0.737763	0.0659644
P32176	FDOG_ECOLI	fdoG	Periplasmic	-0.119065	0.394366
P15028	FECB_ECOLI	fecB	Periplasmic	1.41951	-0.27876
P76397	MDTA_ECOLI	mdtA	Periplasmic	0.285782	1.41886
P0ADA1	TESA_ECOLI	tesA	Periplasmic	0.259194	0.0441103
P0A855	TOLB_ECOLI	tolB	Periplasmic	1.56173	1.03293
P37325	YBCH_ECOLI	ybcH	Periplasmic	0.534993	1.06651
P33913	YEJA_ECOLI	yejA	Periplasmic	-0.546502	0.0836794
Notes:
1 Schibich, D. et al. Global profiling of SRP interaction with nascent polypeptides. Nature 536, 219-223 (2016).

## Sheet: S2F
Accession (Uniprot)	Protein IDs	Gene Name	1Schibich et al. (2016) Sub-cellular Location	#Mean Log2 Fold Change in MY1506 (vs. MG1655) Normalized	2Mean Log2 Fold Change in MY1512 (vs. MG1655) Normalized	Protein Length [amino acids (aa)]	1Number of TMDs	1TMD1 Start (aa)	1TMD1 Stop (aa)	1TMD2 Start (aa)	1TMD2 Stop (aa)	First Loop length (aa)	TMD1 Residues	TMD1 (GRAVY)	TMD1 (△Gapp)
P24177	ACRD_ECOLI	acrD	IntegralMembraneProtein	0.349119	2.1323	1037	12	10	30	340	359	309	IFAWVLAILLCLTGTLAIFSL	2.40476	-2.616
P0AE30	ARTM_ECOLI	artM	IntegralMembraneProtein	0.600798	0.261272	222	5	16	38	47	69	8	LTLTVASLIVALILALIFTIILT	2.7	-4.359
P0A6E6	ATPE_ECOLI	atpC	IntegralMembraneProtein	0.422008	0.508678	79	2	9	31	59	79	27	LYMAAAVMMGLAAIGAAIGIGIL	2.13043	-1.213
P30847	BAES_ECOLI	baeS	IntegralMembraneProtein	0.580359	0.748061	467	2	12	33	168	190	134	LFLAIFATCIVLLISMHWAVRI	2.13182	-2.434
P0AEC5	BARA_ECOLI	barA	IntegralMembraneProtein	0.776643	0.959946	918	2	9	31	177	199	145	RMMILILAPTVLIGLLLSIFFVV	2.46087	-2.67
P23890	CADC_ECOLI	cadC	IntegralMembraneProtein	1.3655	0.379939	512	1	156	178				FTTFWVWFFFLLSLGICVALVAF	2.2087	-3.662
P37019	CLCA_ECOLI	clcA	IntegralMembraneProtein	0.702867	0.635002	473	11	31	53	77	98	23	TPLAILFMAAVVGTLVGLAAVAF	2.21739	-1.227
P36561	COBS_ECOLI	cobS	IntegralMembraneProtein	1.46453	1.76064	247	8	3	21	34	55	12	KLFWAMLSFITRLPVPRRW	0.289474	2.644
P13518	CSRD_ECOLI	csrD	IntegralMembraneProtein	0.318883	1.26841	646	3	9	31	136	158	104	AFVTLLTGLTIFVTLLGCSLSFY	1.82174	-1.134
P77485	CUSS_ECOLI	cusS	IntegralMembraneProtein	0.629434	0.581624	480	3	14	36	162	180	125	TRLTFFISLATIAAFFAFAWIMI	1.83478	-2.53
P11557	DAMX_ECOLI	damX	IntegralMembraneProtein	0.667079	0.827952	428	1	103	124				YMMMGVGILVLLLLIIGIGSAL	2.40909	-2.62
P0AEC8	DCUS_ECOLI	dcuS	IntegralMembraneProtein	0.478826	1.30531	543	2	19	41	183	205	141	TTVILMVSAVLFSVLLVVHLIYF	2.3913	-2.185
P09549	DEDD_ECOLI	dedD	IntegralMembraneProtein	0.278751	1.11724	220	1	8	27				RLVGTIVLVALGVIVLPGLL	2.33	-1.21
P76237	DGCJ_ECOLI	dgcJ	IntegralMembraneProtein	2.84493	3.65719	496	2	7	29	316	337	286	MLRHFIAASVIVLTSSFLIFELV	1.77826	-0.213
P31680	DJLA_ECOLI	djlA	IntegralMembraneProtein	1.07199	0.501335	271	1	7	29				IIGVAVALLMGGGFWGVVLGLLI	2.36087	-0.775
P0AEJ4	ENVZ_ECOLI	envZ	IntegralMembraneProtein	1.49544	2.37527	450	3	12	34	160	181	125	FARTLLLIVTLLFASLVTTYLVV	2.07391	-2.928
P69380	FIEF_ECOLI	fieF	IntegralMembraneProtein	1.34522	2.09936	300	5	12	34	81	102	46	AAIAATAMASLLLLIKIFAWWYT	1.6	-1.679
P0AD68	FTSI_ECOLI	ftsI	IntegralMembraneProtein	1.33878	0.240123	588	3	22	44	412	434	367	WRFALLCGCILLALAFLLGRVAW	1.80435	-3.829
P06136	FTSQ_ECOLI	ftsQ	IntegralMembraneProtein	1.50508	0.648816	276	1	24	46				RLAGILFLLTVLTTVLVSGWVVL	2.06957	-1.618
P0AER8	GLTS_ECOLI	gltS	IntegralMembraneProtein	1.11453	0.574187	401	12	4	24	33	54	8	LDTLATLVAATLTLLLGRKLV	1.38571	0.053
P52094	HISQ_ECOLI	hisQ	IntegralMembraneProtein	0.510926	0.0643745	228	4	13	35	54	76	18	ALVTLELAISSVVLAVIIGLIGA	2.36522	-0.904
P21865	KDPD_ECOLI	kdpD	IntegralMembraneProtein	0.976403	0.893547	894	7	401	423	428	446	4	GCVVAAALCAVITLIAMQWLMAF	2.16957	-1.439
P60955	LGT_ECOLI	lgt	IntegralMembraneProtein	0.691257	1.91884	291	6	23	45	60	80	14	LHWYGLMYLVGFIFAMWLATRRA	0.895652	-1.826
P75958	LOLE_ECOLI	lolE	IntegralMembraneProtein	0.118536	0.587409	414	5	1	19	25	47	5	MAMPLSLLIGLRFSRGRRR	0.0842105	2.595
P27300	LPXK_ECOLI	lpxK	IntegralMembraneProtein	0.548749	1.68525	328	1	12	34				LWRLLLPLSWLYGLVSGAIRLCY	1.13043	-0.301
P75830	MACA_ECOLI	macA	IntegralMembraneProtein	0.628357	0.888468	371	1	9	29				KRYVIALVIVIAGLITLWRIL	1.79524	-2.77
P76398	MDTB_ECOLI	mdtB	IntegralMembraneProtein	0.440839	0.508758	1040	11	21	41	345	363	303	VATTLLMVAILLAGIIGYRAL	2	-2.26
P31547	METI_ECOLI	metI	IntegralMembraneProtein	1.93161	2.30041	217	5	17	39	62	83	22	LAMTFVSGFFGFVIGLPVGVLLY	1.97391	-0.656
P32701	PDEC_ECOLI	pdeC	IntegralMembraneProtein	1.5102	0.131547	528	2	9	31	243	265	211	LLALPGIIFLVLFPIILSLWIAF	2.6087	-3.596
P76446	PDEN_ECOLI	pdeN	IntegralMembraneProtein	0.259709	0.740204	518	2	12	34	236	258	201	LLLTCIVAGVMIAILVSCLQFLV	2.65217	-2.508
P23837	PHOQ_ECOLI	phoQ	IntegralMembraneProtein	0.838425	0.242501	486	2	13	35	194	216	158	LRVRFLLATAAVVLVLSLAYGMV	1.8913	-2.377
P08400	PHOR_ECOLI	phoR	IntegralMembraneProtein	1.46646	1.4514	431	2	14	36	37	59	0	LLLCCLPAFILGAFFGYLPWFLL	2.1087	-2.688
P43671	PQIB_ECOLI	pqiB	IntegralMembraneProtein	0.0624205	0.662457	546	1	16	36				WSPVWIFPIVTALIGAWVLFY	1.60952	-0.442
P0AA53	QMCA_ECOLI	qmcA	IntegralMembraneProtein	0.549941	0.0129911	305	1	1	23				MLIFIPILIFVALVIVGAGVKIV	2.7913	-2.317
P40719	QSEC_ECOLI	qseC	IntegralMembraneProtein	0.5939	0.819677	449	3	7	27	164	186	136	LSLRVRLTLIFLILASVTWLL	1.88095	-2.567
P46187	RSEC_ECOLI	rseC	IntegralMembraneProtein	1.91714	2.93777	159	3	79	101	104	126	2	LLVYMSPLVGLFLIASLFQLLFA	2.12174	-2.166
P18392	RSTB_ECOLI	rstB	IntegralMembraneProtein	0.53281	0.0413541	433	3	5	27	136	158	108	FIQFYLLLFVCFLVMSLLVGLVY	2.44348	-3.936
P77223	RSXB_ECOLI	rsxB	IntegralMembraneProtein	1.62161	1.70407	192	1	3	25				AIWIAVAAVSLLGLAFGAILGYA	2.1	-1.53
P77179	RSXE_ECOLI	rsxE	IntegralMembraneProtein	1.86897	1.95021	231	6	18	36	38	60	1	ALVQLLGLCPLLAVTSTAT	1.61579	1.438
P0AFY6	SBMA_ECOLI	sbmA	IntegralMembraneProtein	0.717576	3.38132	406	8	10	29	57	78	27	GTFFLSAFVWALIAVIFWQA	1.81	-1.18
P76350	SHIA_ECOLI	shiA	IntegralMembraneProtein	0.111786	0.512133	438	12	35	54	60	79	5	WYDFLLYGITAALVFNREFF	0.765	1.646
P0AG14	SOHB_ECOLI	sohB	IntegralMembraneProtein	0.528712	0.898476	349	1	7	29				YGLFLAKIVTVVLAIAAIAAIIV	2.52174	-1.59
P08395	SPPA_ECOLI	sppA	IntegralMembraneProtein	0.254722	2.59401	618	2	1	19	25	45	5	MRTLWRFIAGFFKWTWRLL	0.321053	1.412
P69428	TATA_ECOLI	tatA	IntegralMembraneProtein	0.0241924	0.562635	89	1	4	25				ISIWQLLIIAVIVVLLFGTKKL	2.02727	-2.291
P19934	TOLA_ECOLI	tolA	IntegralMembraneProtein	0.851708	2.86008	421	1	11	32				LKRAIIISAVLHVILFAALIWS	1.90909	-1.493
P0AFS5	TQSA_ECOLI	tqsA	IntegralMembraneProtein	1.76573	1.91528	344	9	11	31	33	51	1	LKIVIMLGMLVIILCGIRFAA	2.3619	-2.577
P0AGK1	UBIA_ECOLI	ubiA	IntegralMembraneProtein	1.19562	1.06381	290	9	22	40	46	64	5	PIGALLLLWPTLWALWVAT	1.53684	0.548
P0AGC0	UHPT_ECOLI	uhpT	IntegralMembraneProtein	0.383146	0.557307	463	11	28	46	59	80	12	FMQSYLVVFIGYLTMYLIR	1.28421	0.621
P30149	YABI_ECOLI	yabI	IntegralMembraneProtein	4.59531	6.48548	254	5	14	36	56	77	19	VYSLMAVVLVAFLESLALVGLIL	2.4087	-1.101
P0AFP9	YBHR_ECOLI	ybhR	IntegralMembraneProtein	1.25721	0.430692	368	6	22	43	172	194	128	TRAILILPVLIQVILFPFAATL	1.99091	-1.162
P0AB12	YCCF_ECOLI	yccF	IntegralMembraneProtein	0.551436	0.928213	148	3	17	39	73	93	33	TTLGWLLATLVSIVLIFTLPLTR	1.60435	-2.538
P37597	YDHC_ECOLI	ydhC	IntegralMembraneProtein	0.089334	1.18817	403	12	6	26	42	64	15	RFLVWLAGLSVLGFLATDMYL	1.41905	-1.027
P76185	YDHJ_ECOLI	ydhJ	IntegralMembraneProtein	0.836729	0.614495	285	1	6	28				IKYFSTIIVAVVAVLAGWWLWNY	1.36957	-2
P64499	YEBO_ECOLI	yebO	IntegralMembraneProtein	0.625739	1.2251	95	1	12	32				IASLVVSVVVLLIGLILWFFI	2.97619	-3.03
P76339	YEDV_ECOLI	yedV	IntegralMembraneProtein	1.04993	0.477196	452	2	8	30	159	181	128	VRLTLLFILLLSVAGAGIVWTLY	1.95217	-3.358
Q46824	YGFX_ECOLI	ygfX	IntegralMembraneProtein	0.402967	0.612887	135	2	16	36	38	56	1	WLSLLIHGLVAAVILLMPWPL	1.90952	-0.928
P0AGM2	YICG_ECOLI	yicG	IntegralMembraneProtein	0.745689	1.3002	205	7	1	22	29	51	6	MLLHILYLVGITAEAMTGALAA	1.58182	1.528
P0AF43	YJBB_ECOLI	yjbB	IntegralMembraneProtein	1.99667	1.35873	543	9	1	23	46	68	22	MLTLLHLLSAVALLVWGTHIVRT	1.48261	-0.459
P32703	YJCE_ECOLI	yjcE	IntegralMembraneProtein	0.569831	0.0474849	549	13	3	24	28	48	3	IFFTILIMTLVVSLSGVVTRVM	2.12273	-0.781
P39270	YJDF_ECOLI	yjdF	IntegralMembraneProtein	0.666278	0.257792	209	5	8	28	32	54	3	LILNTSALTLTLILIYTGISA	1.65714	-0.042
P39352	YJHB_ECOLI	yjhB	IntegralMembraneProtein	5.50851	1.1485	405	12	21	43	45	65	1	WLGYVFDGFDFMMIFYILHIIKA	1.22609	1.256
P0AEC0	YOAE_ECOLI	yoaE	IntegralMembraneProtein	0.761411	2.06	518	7	13	35	48	70	12	LLTLVVLEIVLGIDNLVFIAILA	2.44348	-0.268
P67244	YQHA_ECOLI	yqhA	IntegralMembraneProtein	1.07191	0.511123	164	4	13	35	53	75	17	RWLLAPVYFGLSLALVALALKFF	1.61739	-1.63
P77173	ZIPA_ECOLI	zipA	IntegralMembraneProtein	0.604912	1.17819	328	1	5	27				LRLILIIVGAIAIIALLVHGFWT	2.28261	-3.232
References
1. Schibich D, Gloge F, Pohner I, Björkholm P, Wade R, von Heijne G, Bukau B, Kramer G. 2016. Global profiling of SRP interaction with nascent polypeptides. Nature 536:219–223.
Notes
# Increased Group: For mean Log2 fold change in MY1506 or MY1512 (vs. MG1655), at least one Log2 fold change > 0.5, and another Log2 fold change > 0.

## Sheet: S2G
Accession (Uniprot)	Protein IDs	Gene Name	1Schibich et al. (2016) Sub-cellular Location	#Mean Log2 Fold Change in MY1506 (vs. MG1655) Normalized	2Mean Log2 Fold Change in MY1512 (vs. MG1655) Normalized	Protein Length （amino acids)	1Number of TMDs	1TMD1 Start (aa)	1TMD1 Stop (aa)	1TMD2 Start (aa)	1TMD2 Stop (aa)	First Loop length (aa)	TMD1 Residues	TMD1 (GRAVY)	TMD1 (△Gapp)
P0ABA0	ATPF_ECOLI	atpF	IntegralMembraneProtein	-0.769282	-1.1976	156	1	5	26				ATILGQAIAFVLFVLFCMKYVW	1.84091	-1.452
P37659	BCSG_ECOLI	bcsG	IntegralMembraneProtein	-0.408651	-1.14509	559	5	21	40	45	63	4	LSGWNFYFLVKFGLLWAGYL	0.98	1.198
P0AD99	BRNQ_ECOLI	brnQ	IntegralMembraneProtein	-1.00888	-0.0323279	439	12	8	29	41	63	11	RDIIALGFMTFALFVGAGNIIF	1.58636	0.153
P33927	CCMF_ECOLI	ccmF	IntegralMembraneProtein	-1.68961	-0.70954	647	15	8	30	40	62	9	GLLCLALGIALLLSVYPLWGVAR	1.77826	-1.613
Q59385	COPA_ECOLI	copA	IntegralMembraneProtein	-1.39308	-1.00773	834	8	184	205	217	239	11	RFRWQAIVALAVGIPVMVWGMI	1.33636	-0.014
P15078	CSTA_ECOLI	cstA	IntegralMembraneProtein	-3.69261	-3.55657	701	15	7	26	32	54	5	YLVWTVLSVMGAFALGYIAL	1.83	-0.882
P0AAE0	CYCA_ECOLI	cycA	IntegralMembraneProtein	-1.72274	-1.88516	470	12	26	44	55	74	10	RHIQLIAIGGAIGTGLFMG	1.05263	2.161
P0ABJ9	CYDA_ECOLI	cydA	IntegralMembraneProtein	-0.825914	-1.46017	522	9	20	42	54	73	11	FLFVPLTLGMAFLLAIMETVYVL	2.06522	-1.424
P0ABK2	CYDB_ECOLI	cydB	IntegralMembraneProtein	-1.17121	-0.619482	379	9	6	28	59	77	30	VLRFIWWLLVGVLLIGFAVTDGF	1.88261	-2.802
P0A830	DCTA_ECOLI	dctA	IntegralMembraneProtein	-1.72567	-0.396228	428	10	9	27	42	64	14	LYFQVLTAIAIGILLGHFY	1.64737	-0.376
P0ABN5	DCUA_ECOLI	dcuA	IntegralMembraneProtein	-1.83452	-0.990907	433	12	1	22	23	41	0	MLVVELIIVLLAIFLGARLGGI	2.38636	-1.876
P38097	DGCE_ECOLI	dgcE	IntegralMembraneProtein	-0.752347	-1.17286	1105	13	16	36	43	61	6	LLHLVSLGLVSFIFTLFSLEL	1.97619	-0.586
P0AEF8	DPPB_ECOLI	dppB	IntegralMembraneProtein	-0.969007	-2.402	339	6	4	26	102	123	75	FILRRLGLVIPTFIGITLLTFAF	1.76957	-1.734
P0AEG1	DPPC_ECOLI	dppC	IntegralMembraneProtein	-1.64352	-2.44472	300	6	32	53	100	122	46	AVVGLVYVVIVLFIAIFANWIA	2.61364	-2.16
P0ABV2	EXBD_ECOLI	exbD	IntegralMembraneProtein	-0.265126	-1.68071	141	1	23	43				FIDVMLVLLIIFMVAAPLATV	2.59524	-1.905
P0AEL0	FDOI_ECOLI	fdoI	IntegralMembraneProtein	-1.29449	-0.606212	211	4	19	37	54	76	16	WITAFCFILAAVSGLGFLF	2.13158	-0.809
P33650	FEOB_ECOLI	feoB	IntegralMembraneProtein	-0.861182	-1.1661	773	10	102	124	278	300	153	LYLTLQLLELGIPCIVALNMLDI	1.57826	0.734
P23876	FEPD_ECOLI	fepD	IntegralMembraneProtein	-0.762552	-2.05756	334	9	8	30	60	81	29	TRAIAVPGLLLLLIIATALSLLI	2.22174	-2.902
P0AC23	FOCA_ECOLI	focA	IntegralMembraneProtein	-2.28341	-0.874026	285	6	32	54	69	91	14	LKTFYLAITAGVFISIAFVFYIT	1.77391	-2.369
P0AF52	GHXP_ECOLI	ghxP	IntegralMembraneProtein	-1.14425	-0.591402	449	12	33	55	58	76	2	LTTFLAMVYSVIVVPGMLGKAGF	1.54348	0.636
P0AEQ6	GLNP_ECOLI	glnP	IntegralMembraneProtein	-1.16743	-0.355098	219	6	21	43	61	82	17	MTLWISVLGLAGGLVIGLLAGFA	1.99565	-1.25
P0AC96	GNTU_ECOLI	gntU	IntegralMembraneProtein	-1.35419	-0.669524	446	13	3	25	26	47	0	TLTLVLTAVGSVLLLLFLVMKAR	1.90435	-2.296
P45522	KEFB_ECOLI	kefB	IntegralMembraneProtein	-0.293236	-1.015	601	12	6	27	29	50	1	FLLAGVLFLFAAVAAVPLASRL	2.15	-1.7
P33231	LLDP_ECOLI	lldP	IntegralMembraneProtein	-1.61683	-1.24899	551	14	14	35	40	60	4	IWLSSLIASLPILFFFFALIKL	2.12727	-1.913
P25737	LYSP_ECOLI	lysP	IntegralMembraneProtein	-1.4583	-1.01585	489	12	17	38	51	69	12	LKARHLTMIAIGGSIGTGLFVA	1.08182	1.483
P0AFA7	NHAB_ECOLI	nhaB	IntegralMembraneProtein	-1.97759	-1.94057	513	12	20	42	43	65	0	WYKLALIIFLIVNPLIFLISPFV	2.02174	-1.372
P0AFC3	NUOA_ECOLI	nuoA	IntegralMembraneProtein	-1.16441	-0.924823	147	3	15	37	66	88	28	AFAIFLIVAIGLCCLMLVGGWFL	2.58696	-4.006
P0AFD4	NUOH_ECOLI	nuoH	IntegralMembraneProtein	-1.081	-0.352004	325	8	12	34	80	101	45	LLTILKAVVILLVVVTCGAFMSF	2.43913	-2.151
P0AFH6	OPPC_ECOLI	oppC	IntegralMembraneProtein	-1.5709	-1.01648	302	5	37	59	103	125	43	RAAVASLIVLVLIALFVILAPML	2.60435	-3.337
P0A924	PGPB_ECOLI	pgpB	IntegralMembraneProtein	-1.61288	-0.563937	254	6	7	29	47	65	17	RTAVGAALLLVMPVAVWISGWRW	1.13913	-0.726
P0AB67	PNTB_ECOLI	pntB	IntegralMembraneProtein	-1.06547	-0.200078	462	8	5	26	36	54	9	LVTAAYIVAAILFIFSLAGLSK	1.99091	-1.798
P0AFK4	POTB_ECOLI	potB	IntegralMembraneProtein	-1.91848	-1.97369	275	6	1	23	59	81	35	MIVTIVGWLVLFVFLPNLMIIGT	2.22609	-1.309
P07117	PUTP_ECOLI	putP	IntegralMembraneProtein	-2.49251	-0.340578	502	12	7	29	58	80	28	MLVTFCVYIFGMILIGFIAWRST	1.77391	-2.199
P0AGI1	RBSC_ECOLI	rbsC	IntegralMembraneProtein	-2.00925	-1.83683	321	10	21	43	53	74	9	KSLIALLVLIAIVSTLSPNFFTI	1.81739	-0.1
P27243	RFAL_ECOLI	rfaL	IntegralMembraneProtein	-2.78993	-1.13877	419	12	19	38	44	63	5	MILEIITYILCFFSMIIAFV	2.45	-0.252
P0AGE4	SSTT_ECOLI	sstT	IntegralMembraneProtein	-1.85882	-2.76803	414	10	18	37	49	71	11	LVKQILVGLVLGILLAWISK	1.845	-0.638
P0AAD8	TDCC_ECOLI	tdcC	IntegralMembraneProtein	-3.47299	-0.241769	443	11	22	43	44	66	0	TTWTLGLFGTAIGAGVLFFPIR	1.14545	-0.04
P39830	YBAL_ECOLI	ybaL	IntegralMembraneProtein	-1.62612	-2.12097	558	12	7	25	28	50	2	LITTIVGGLVLAFILGMLA	2.45263	-1.484
P0AAT4	YBDG_ECOLI	ybdG	IntegralMembraneProtein	-1.49305	-0.102119	415	5	23	45	68	89	22	VMIFGIIFTAVVVHIILHWVVL	2.55455	-1.413
P75810	YBJJ_ECOLI	ybjJ	IntegralMembraneProtein	-2.32862	-2.31842	402	12	12	34	52	74	17	RRTWALFMFFFLPGLLMASWATR	0.7	-2.065
P60869	YBJL_ECOLI	ybjL	IntegralMembraneProtein	-1.68148	-0.563227	561	12	13	32	34	52	1	YILLLFVVLALGLCLGKLRL	2.185	-2.563
P31826	YDDA_ECOLI	yddA	IntegralMembraneProtein	-4.81759	-3.69779	561	6	2	24	30	52	5	ITIPITLRMLIAKYLCLLKPFWL	1.33478	1.558
P77529	YDJN_ECOLI	ydjN	IntegralMembraneProtein	-1.09729	-0.731278	463	10	3	23	29	51	5	FPLIANIVVFVVLLFALAQTR	1.95238	-1.146
P76507	YFDI_ECOLI	yfdI	IntegralMembraneProtein	-2.12091	-1.22391	443	10	5	27	72	90	44	IKVSLYISFVLIICALSKNIMML	1.82609	0.197
P64564	YGGT_ECOLI	yggT	IntegralMembraneProtein	-1.35042	-0.90096	188	4	3	25	66	87	40	TLTFLLSTVIELYTMVLLLRIWM	1.6	-1.085
P37615	YHHM_ECOLI	yhhM	IntegralMembraneProtein	-1.0797	-0.581433	119	1	6	24				LFFIVIIGLIVVAASFRFM	2.58947	-1.978
P37643	YHJE_ECOLI	yhjE	IntegralMembraneProtein	-2.11729	-3.55578	440	12	35	54	60	79	5	FFDFYIYATAAVIVFPHIFF	1.625	1.09
P60872	YIDE_ECOLI	yidE	IntegralMembraneProtein	-1.21798	-0.607782	553	11	4	26	27	47	0	IALTVSILALVAVVGLFIGNVKF	2.21739	-1.151
P0AAS0	YLAC_ECOLI	ylaC	IntegralMembraneProtein	-1.85314	-2.62367	156	2	36	54	58	79	3	PGLFIGMYVAFFATLAVML	1.97368	0.241
P0AA63	YQJA_ECOLI	yqjA	IntegralMembraneProtein	-2.24213	-1.33962	220	5	27	48	66	88	17	MLYFVLFVILFLENGLLPAAFL	2.08636	-1.148
References
1. Schibich D, Gloge F, Pohner I, Björkholm P, Wade R, von Heijne G, Bukau B, Kramer G. 2016. Global profiling of SRP interaction with nascent polypeptides. Nature 536:219–223.
Notes
# Decreased Group: For mean Log2 fold change in MY1506 or MY1512 (vs. MG1655), at least one Log2 fold change < -1, and another Log2 fold change< 0.

## Sheet: S2H
Accession (Uniprot)	Protein IDs	Gene Name	1Schibich et al. (2016) Sub-cellular Location	Mean Fold Change in MY1506 (vs. MG1655) Normalized	Mean Fold Change in MY1512 (vs. MG1655) Normalized
P10408	SECA_ECOLI	secA	Cytoplasmic	2.305	2.47667
P0AGA2	SECY_ECOLI	secY	IntegralMembraneProtein	0.571106	0.81589
P0AG99	SECG_ECOLI	secG	IntegralMembraneProtein	0.511606	0.725408
P0AG90	SECD_ECOLI	secD	IntegralMembraneProtein	0.59444	0.820455
P0AG93	SECF_ECOLI	secF	IntegralMembraneProtein	0.890257	1.42184
P0ADZ7	YAJC_ECOLI	yajC	IntegralMembraneProtein	0.582851	0.595185
P25714	YIDC_ECOLI	yidC	IntegralMembraneProtein	0.962038	1.5972
P10121	FTSY_ECOLI	ftsY	Cytoplasmic	1.64471	1.33601
References
1. Schibich D, Gloge F, Pohner I, Björkholm P, Wade R, von Heijne G, Bukau B, Kramer G. 2016. Global profiling of SRP interaction with nascent polypeptides. Nature 536:219–223.
